# Supplementary material for: Revision of Eucorydia Hebard, 1929 from China, with notes on the genus and species worldwide (Blattodea, Corydioidea, Corydiidae)
Source: Zookeys. 2017 Oct 18;(709):17–56. doi: 10.3897/zookeys.709.14755 (PMC5704181; doi:10.3897/zookeys.709.14755)
Supplement: XML Treatment for Eucorydia dasytoides [file zookeys.709.14755-treatment2.xml]

<!DOCTYPE tp:taxon-treatment
  PUBLIC "-//TaxonX//DTD Taxonomic Treatment Publishing DTD v0 20100105//EN" "tax-treatment-NSO.dtd">
<tp:taxon-treatment xmlns:tp="http://www.plazi.org/taxpub"><tp:treatment-meta><kwd-group><label>Taxon classification</label><kwd><named-content xmlns:xlink="http://www.w3.org/1999/xlink" content-type="kingdom">Animalia</named-content></kwd><kwd><named-content xmlns:xlink="http://www.w3.org/1999/xlink" content-type="order">Blattodea</named-content></kwd><kwd><named-content xmlns:xlink="http://www.w3.org/1999/xlink" content-type="family">Corydiidae</named-content></kwd></kwd-group><mixed-citation publication-type="journal"><person-group><name><surname>Qiu</surname><given-names>Lu</given-names></name><name><surname>Che</surname><given-names>Yan-Li</given-names></name><name><surname>Wang</surname><given-names>Zong-Qing</given-names></name></person-group><article-title>Revision of <italic><tp:taxon-name><tp:taxon-name-part taxon-name-part-type="genus" reg="Eucorydia">Eucorydia</tp:taxon-name-part></tp:taxon-name></italic> Hebard, 1929 from China, with notes on the genus and species worldwide (<tp:taxon-name><tp:taxon-name-part taxon-name-part-type="order">Blattodea</tp:taxon-name-part></tp:taxon-name>, <tp:taxon-name><tp:taxon-name-part taxon-name-part-type="superfamily">Corydioidea</tp:taxon-name-part></tp:taxon-name>, <tp:taxon-name><tp:taxon-name-part taxon-name-part-type="family">Corydiidae</tp:taxon-name-part></tp:taxon-name>)</article-title><source>Zookeys</source><day>18</day><month>10</month><year>2017</year><volume>2017</volume><issue>709</issue><fpage>17</fpage><lpage>56</lpage><pub-id pub-id-type="doi">10.3897/zookeys.709.14755</pub-id></mixed-citation></tp:treatment-meta><tp:nomenclature><tp:taxon-name>
              <tp:taxon-name-part taxon-name-part-type="genus" reg="Eucorydia">Eucorydia</tp:taxon-name-part>
              <tp:taxon-name-part taxon-name-part-type="species" reg="dasytoides">dasytoides</tp:taxon-name-part>
            </tp:taxon-name><tp:taxon-authority>(Walker, 1868)</tp:taxon-authority><xref ref-type="fig" rid="F2">Figs 2A–K</xref><xref ref-type="fig" rid="F3">; 3A–J</xref><xref ref-type="fig" rid="F4">; 4A–J</xref><xref ref-type="fig" rid="F5">; 5A–K</xref><xref ref-type="fig" rid="F6">; 6A–O</xref><xref ref-type="fig" rid="F14">; 14E–I</xref><tp:nomenclature-citation-list><tp:nomenclature-citation><tp:taxon-name>
                  <tp:taxon-name-part taxon-name-part-type="genus" reg="Euthyrrhapha">Euthyrrhapha</tp:taxon-name-part> <tp:taxon-name-part taxon-name-part-type="species" reg="dasytoides">dasytoides</tp:taxon-name-part></tp:taxon-name><comment>Walker, 1868: 191, male (actually female), “Amoy”.</comment></tp:nomenclature-citation><tp:nomenclature-citation><tp:taxon-name>
                  <tp:taxon-name-part taxon-name-part-type="genus" reg="Corydia">Corydia</tp:taxon-name-part> <tp:taxon-name-part taxon-name-part-type="species" reg="dasytoides">dasytoides</tp:taxon-name-part></tp:taxon-name><comment>: <xref ref-type="bibr" rid="B18">Kirby 1904</xref>: 167; <xref ref-type="bibr" rid="B12">Hanitsch 1927</xref>: 41.</comment></tp:nomenclature-citation><tp:nomenclature-citation><tp:taxon-name>
                  <tp:taxon-name-part taxon-name-part-type="genus" reg="Eucorydia">Eucorydia</tp:taxon-name-part> <tp:taxon-name-part taxon-name-part-type="species" reg="dasytoides">dasytoides</tp:taxon-name-part></tp:taxon-name><comment>: <xref ref-type="bibr" rid="B15">Hebard 1929</xref>: 98; <xref ref-type="bibr" rid="B38">Wu 1935</xref>: 28; <xref ref-type="bibr" rid="B23">Princis 1952</xref>: 35; <xref ref-type="bibr" rid="B25">Princis 1957</xref>: 90; <xref ref-type="bibr" rid="B26">Princis 1963</xref>: 82; <xref ref-type="bibr" rid="B1">Asahina 1971</xref>: 259.</comment></tp:nomenclature-citation><tp:nomenclature-citation><tp:taxon-name>
                  <tp:taxon-name-part taxon-name-part-type="genus" reg="Eucorydia">Eucorydia</tp:taxon-name-part> <tp:taxon-name-part taxon-name-part-type="species" reg="aenea">aenea</tp:taxon-name-part> <tp:taxon-name-part taxon-name-part-type="subspecies" reg="dasytoides">dasytoides</tp:taxon-name-part></tp:taxon-name><comment>: <xref ref-type="bibr" rid="B1">Asahina 1971</xref>: 262 (Taxonomic considerations).</comment></tp:nomenclature-citation><tp:nomenclature-citation><tp:taxon-name>
                  <tp:taxon-name-part taxon-name-part-type="genus" reg="Corydia">Corydia</tp:taxon-name-part> <tp:taxon-name-part taxon-name-part-type="species" reg="tonkinensis">tonkinensis</tp:taxon-name-part></tp:taxon-name><comment>Kirby, 1903: 405, 2 females, “Tonkin”.</comment></tp:nomenclature-citation><tp:nomenclature-citation><tp:taxon-name>
                  <tp:taxon-name-part taxon-name-part-type="genus" reg="Eucorydia">Eucorydia</tp:taxon-name-part> <tp:taxon-name-part taxon-name-part-type="species" reg="tonkinensis">tonkinensis</tp:taxon-name-part></tp:taxon-name><comment>: <xref ref-type="bibr" rid="B15">Hebard 1929</xref>, 97, 1 male, “Chapa, Tonkin, May 8, 1918, by Jeanvoine”.</comment></tp:nomenclature-citation><tp:nomenclature-citation><tp:taxon-name>
                  <tp:taxon-name-part taxon-name-part-type="genus" reg="Corydia">Corydia</tp:taxon-name-part> <tp:taxon-name-part taxon-name-part-type="species" reg="purpuralis">purpuralis</tp:taxon-name-part></tp:taxon-name><comment>Kirby, 1903: 405; <xref ref-type="bibr" rid="B18">Kirby 1904</xref>: 167; <xref ref-type="bibr" rid="B12">Hanitsch 1927</xref>: 41. <bold>Syn. n.</bold></comment></tp:nomenclature-citation><tp:nomenclature-citation><tp:taxon-name>
                  <tp:taxon-name-part taxon-name-part-type="genus" reg="Eucorydia">Eucorydia</tp:taxon-name-part> <tp:taxon-name-part taxon-name-part-type="species" reg="purpuralis">purpuralis</tp:taxon-name-part></tp:taxon-name><comment>: <xref ref-type="bibr" rid="B15">Hebard 1929</xref>: 98; <xref ref-type="bibr" rid="B38">Wu 1935</xref>: 28; <xref ref-type="bibr" rid="B23">Princis 1952</xref>: 35; Bey-Bienko,1954: 24; <xref ref-type="bibr" rid="B25">Princis 1957</xref>: 90; <xref ref-type="bibr" rid="B26">Princis 1963</xref>: 82; <xref ref-type="bibr" rid="B37">Woo et al. 1986</xref>: 154.</comment></tp:nomenclature-citation><tp:nomenclature-citation><tp:taxon-name>
                  <tp:taxon-name-part taxon-name-part-type="genus" reg="Corydia">Corydia</tp:taxon-name-part> <tp:taxon-name-part taxon-name-part-type="species" reg="zonata">zonata</tp:taxon-name-part></tp:taxon-name><comment>Shiraki, 1907: 110, male, “Horisha, Taiwan”; Karny, 1915: 62; <xref ref-type="bibr" rid="B12">Hanitsch 1927</xref>: 41; <xref ref-type="bibr" rid="B32">Shiraki 1931</xref>: 175.</comment></tp:nomenclature-citation><tp:nomenclature-citation><tp:taxon-name>
                  <tp:taxon-name-part taxon-name-part-type="genus" reg="Corydia">Corydia</tp:taxon-name-part> <tp:taxon-name-part taxon-name-part-type="species" reg="zonata">zonata</tp:taxon-name-part> <tp:taxon-name-part taxon-name-part-type="infraspecific-rank">var.</tp:taxon-name-part> <tp:taxon-name-part taxon-name-part-type="variety" reg="taitoensis">taitoensis</tp:taxon-name-part></tp:taxon-name><comment>Shiraki, 1931: 176.</comment></tp:nomenclature-citation><tp:nomenclature-citation><tp:taxon-name>
                  <tp:taxon-name-part taxon-name-part-type="genus" reg="Eucorydia">Eucorydia</tp:taxon-name-part> <tp:taxon-name-part taxon-name-part-type="species" reg="purpularis">purpularis</tp:taxon-name-part> <tp:taxon-name-part taxon-name-part-type="infraspecific-rank">var.</tp:taxon-name-part> <tp:taxon-name-part taxon-name-part-type="variety" reg="taitoensis">taitoensis</tp:taxon-name-part></tp:taxon-name><comment>: <xref ref-type="bibr" rid="B26">Princis 1963</xref>: 82.</comment></tp:nomenclature-citation><tp:nomenclature-citation><tp:taxon-name>
                  <tp:taxon-name-part taxon-name-part-type="genus" reg="Eucorydia">Eucorydia</tp:taxon-name-part> <tp:taxon-name-part taxon-name-part-type="species" reg="paucipilosa">paucipilosa</tp:taxon-name-part></tp:taxon-name><comment>Woo, Guo &amp; Feng, 1986: 156, figs 1–4; <xref ref-type="bibr" rid="B7">Fenget al. 1997</xref>: 175, fig. 69a–b. <bold>Syn. n.</bold></comment></tp:nomenclature-citation></tp:nomenclature-citation-list></tp:nomenclature><tp:treatment-sec sec-type="material" id="SECID0EDRAG"><title>Material examined.</title><p>
              <bold>CHINA: Guangxi</bold> (<italic><tp:taxon-name><tp:taxon-name-part taxon-name-part-type="genus" reg="Eucorydia"/><tp:taxon-name-part taxon-name-part-type="species" reg="tonkinensis">tonkinensis</tp:taxon-name-part></tp:taxon-name></italic> population): 1 male (<named-content xmlns:xlink="http://www.w3.org/1999/xlink" content-type="dwc:institutional_code" xlink:type="simple">IZCAS</named-content>), Hongtan Waterfall [红滩瀑布], Huaping Natural Reserve [花坪自然保护区], Longsheng County [龙胜县], Guilin City [桂林市], 900m, 12.VI.1963, Yong-Shan Shi leg.; 1 female (<abbrev xmlns:xlink="http://www.w3.org/1999/xlink" content-type="institution" xlink:title="Institute of Entomology, Southwest University, Chongqing, China" id="ABBRID0E1RAG" xlink:type="simple">SWU</abbrev>), Mt. Zuohushan [坐虎山], Huaping Natural Reserve, Longsheng County, Guilin City, 9.VI.1963, Ji-Kun Yang leg.; 1 female (<named-content xmlns:xlink="http://www.w3.org/1999/xlink" content-type="dwc:institutional_code" xlink:type="simple">IZCAS</named-content>), Mt. Tiantangshan [天堂山], Zhongliang Township [忠良乡], Jinxiu County [金秀县], Laibin City [来宾市], 600m, 11.V.1999, Xue-Zhong Zhang leg.; 2 males (<abbrev xmlns:xlink="http://www.w3.org/1999/xlink" content-type="institution" xlink:title="Institute of Entomology, Southwest University, Chongqing, China" id="ABBRID0EESAG" xlink:type="simple">SWU</abbrev>), Zhongliang Township, Jinxiu County, Laibin City, 1200 m, 20.IV.2016, local collector leg., purchased by Cheng-Hui Zhan. <bold>Hunan</bold> (type population): 1 male (<abbrev xmlns:xlink="http://www.w3.org/1999/xlink" content-type="institution" xlink:title="Institute of Entomology, Southwest University, Chongqing, China" id="ABBRID0ELSAG" xlink:type="simple">SWU</abbrev>), Mt. Hupingshan [壶瓶山], Shimen County [石门县], Changde City [常德市], VI.1987, no collector recorded; 1 female (<abbrev xmlns:xlink="http://www.w3.org/1999/xlink" content-type="institution" xlink:title="Institute of Entomology, Southwest University, Chongqing, China" id="ABBRID0EQSAG" xlink:type="simple">SWU</abbrev>), Yuanling County [沅陵县], Huaihua City [怀化市], no more data recorded; 1 female (<abbrev xmlns:xlink="http://www.w3.org/1999/xlink" content-type="institution" xlink:title="Institute of Entomology, Southwest University, Chongqing, China" id="ABBRID0EVSAG" xlink:type="simple">SWU</abbrev>), Yueyang City [岳阳市], 6.VII.? (no year data), Liu &amp; Wang (only surnames) leg. <bold>Guizhou</bold> (type population): 1 female (<named-content xmlns:xlink="http://www.w3.org/1999/xlink" content-type="dwc:institutional_code" xlink:type="simple">IZCAS</named-content>), Mt. Fanjingshan [梵净山], Jiangkou County [江口县], Tongren City [铜仁市], 12.VII.1988, Shu-Yong Wang leg.; 1 female (<abbrev xmlns:xlink="http://www.w3.org/1999/xlink" content-type="institution" xlink:title="Institute of Entomology, Southwest University, Chongqing, China" id="ABBRID0EBTAG" xlink:type="simple">SWU</abbrev>, ex YSLC), Tiexi [铁溪], Zhenyuan County [镇远县], 25.V.2016, Yong-Shan Guo &amp; Shu-Lin Yang leg. 5 males and 1 female (<abbrev xmlns:xlink="http://www.w3.org/1999/xlink" content-type="institution" xlink:title="Guizhou University, Guiyang, China" id="ABBRID0EGTAG" xlink:type="simple">GZU</abbrev>), Daheba [大河坝], Yanhe County [沿河县], 450–700m, 5–12.VI.2007, Qiong-Zhang Song leg. <bold>Fujian</bold> (<italic><tp:taxon-name><tp:taxon-name-part taxon-name-part-type="genus" reg="Eucorydia"/><tp:taxon-name-part taxon-name-part-type="species" reg="purpuralis">purpuralis</tp:taxon-name-part></tp:taxon-name></italic> population): 1 male (<abbrev xmlns:xlink="http://www.w3.org/1999/xlink" content-type="institution" xlink:title="Institute of Entomology, Southwest University, Chongqing, China" id="ABBRID0EXTAG" xlink:type="simple">SWU</abbrev>, conserved in 100% alcohol), Guadun [挂墩], Tongmu Village [桐木村], Xingcun Town [星村镇], Wuyishan City [武夷山市], 9.VII.2013, Shun-Hua Gui leg.; 1 male (<abbrev xmlns:xlink="http://www.w3.org/1999/xlink" content-type="institution" xlink:title="Institute of Entomology, Southwest University, Chongqing, China" id="ABBRID0E3TAG" xlink:type="simple">SWU</abbrev>), Guadun, Tongmu Village, Xingcun Town, Wuyishan City, 1227m, 12.VII.2009, Jian-Yue Qiu leg.; 1 male (<abbrev xmlns:xlink="http://www.w3.org/1999/xlink" content-type="institution" xlink:title="Institute of Entomology, Southwest University, Chongqing, China" id="ABBRID0EBUAG" xlink:type="simple">SWU</abbrev>), Chong’an Town (now Chong’an Street), Wuyishan City, ?.VII.1987, Dun-Qing Wang leg.; 1 male (<named-content xmlns:xlink="http://www.w3.org/1999/xlink" content-type="dwc:institutional_code" xlink:type="simple">IZCAS</named-content>), Guadun, Tongmu Village, Xingcun Town, Wuyishan City, <!--PageBreak-->900–1160m, 7.VII.1963, You-Wei Zhang leg.; 1 male (<named-content xmlns:xlink="http://www.w3.org/1999/xlink" content-type="dwc:institutional_code" xlink:type="simple">BJFU</named-content>), “Guadang (Guadun)”, Mt. Wuyishan, Wuyishan City, 28.VI.1981, no collector recorded; 1 male (<named-content xmlns:xlink="http://www.w3.org/1999/xlink" content-type="dwc:institutional_code" xlink:type="simple">IZCAS</named-content>), Qiliqiao [七里桥], Xingcun Town, Wuyishan City, 840m, 12.VII.1963, You-Wei Zhang leg.; 1 male (<abbrev xmlns:xlink="http://www.w3.org/1999/xlink" content-type="institution" xlink:title="Institute of Entomology, Southwest University, Chongqing, China" id="ABBRID0EXUAG" xlink:type="simple">SWU</abbrev>), Huangxizhou [黄溪州], Mt. Wuyishan, Wuyishan City, 27.V.2004, Cai-Xia Yuan &amp; Jing Li leg.; 1 male (<abbrev xmlns:xlink="http://www.w3.org/1999/xlink" content-type="institution" xlink:title="Institute of Entomology, Southwest University, Chongqing, China" id="ABBRID0E3UAG" xlink:type="simple">SWU</abbrev>, ex SNU), Wanmulin [万木林], Jian’ou City [建瓯市], Nanping City [南平市], V.1985, no collector recorded; 1 male (<abbrev xmlns:xlink="http://www.w3.org/1999/xlink" content-type="institution" xlink:title="Institute of Entomology, Southwest University, Chongqing, China" id="ABBRID0EBVAG" xlink:type="simple">SWU</abbrev>), Kuiqi Village [魁歧村], Mawei Town [马尾镇], Fuzhou City [福州市], 15.VI.1948, no collector recorded. <bold>Zhejiang</bold> (<italic><tp:taxon-name><tp:taxon-name-part taxon-name-part-type="genus" reg="Eucorydia"/><tp:taxon-name-part taxon-name-part-type="species" reg="purpuralis">purpuralis</tp:taxon-name-part></tp:taxon-name></italic> population): 1 male, 1 female (<abbrev xmlns:xlink="http://www.w3.org/1999/xlink" content-type="institution" xlink:title="Institute of Entomology, Southwest University, Chongqing, China" id="ABBRID0ESVAG" xlink:type="simple">SWU</abbrev>), “Tienmushan (Mt. Tianmushan [天目山], Lin’an City [临安市]), July 11 1937”, no collector recorded; 1 female (<abbrev xmlns:xlink="http://www.w3.org/1999/xlink" content-type="institution" xlink:title="Institute of Entomology, Southwest University, Chongqing, China" id="ABBRID0EXVAG" xlink:type="simple">SWU</abbrev>), “Tienmushan (Mt. Tianmushan, Lin’an City), July 7 1936”, no collector recorded; 1 male (<abbrev xmlns:xlink="http://www.w3.org/1999/xlink" content-type="institution" xlink:title="Institute of Entomology, Southwest University, Chongqing, China" id="ABBRID0E3VAG" xlink:type="simple">SWU</abbrev>), Sanliting Pavilion [三里亭], Mt. Tianmushan, Lin’an City, 27.VI.1957, Fa-Sheng Li leg.; 1 female (<abbrev xmlns:xlink="http://www.w3.org/1999/xlink" content-type="institution" xlink:title="Institute of Entomology, Southwest University, Chongqing, China" id="ABBRID0EBWAG" xlink:type="simple">SWU</abbrev>), Chanyuansi Temple [禅源寺], Mt. Tianmushan, Lin’an City, 1.VII.1957, Ji-Kun Yang leg.; 2 females (<abbrev xmlns:xlink="http://www.w3.org/1999/xlink" content-type="institution" xlink:title="Museum of Hebei University, Baoding, China" id="ABBRID0EGWAG" xlink:type="simple">MHBU</abbrev>), Chanyuansi Temple, Mt. Tianmushan, Lin’an City, 19.VII.2014, Sai-Hong Dong &amp; Shan-Shan Liu leg.; 2 males (DYZC), Xianrending Peak [仙人顶], Mt. Xitianmushan, Lin’an City, 1500m, by netting, 17.VII.2014, De-Yao Zhou leg.; 2 males (<abbrev xmlns:xlink="http://www.w3.org/1999/xlink" content-type="institution" xlink:title="Institute of Entomology, Southwest University, Chongqing, China" id="ABBRID0ELWAG" xlink:type="simple">SWU</abbrev>), “T’ienmu Shan (Mt. Tianmushan, Lin’an City), 24.VI.1936, O. PIEL. coll.”; 1 male (<abbrev xmlns:xlink="http://www.w3.org/1999/xlink" content-type="institution" xlink:title="Institute of Entomology, Southwest University, Chongqing, China" id="ABBRID0EQWAG" xlink:type="simple">SWU</abbrev>), “T’ienmu Shan (Mt. Tianmushan, Lin’an City), 13.VI.1936, O. PIEL. coll.”; 2 females (<abbrev xmlns:xlink="http://www.w3.org/1999/xlink" content-type="institution" xlink:title="Institute of Entomology, Southwest University, Chongqing, China" id="ABBRID0EVWAG" xlink:type="simple">SWU</abbrev>), “T’ienmu Shan (Mt. Tianmushan, Lin’an City), 31.VI and 1.VII.1936, O. PIEL. coll.”; 1 female (<abbrev xmlns:xlink="http://www.w3.org/1999/xlink" content-type="institution" xlink:title="Institute of Entomology, Southwest University, Chongqing, China" id="ABBRID0E1WAG" xlink:type="simple">SWU</abbrev>), “T’ienmu Shan (Mt. Tianmushan, Lin’an City), 17.V.1937”, no collector recorded; 1 male (<abbrev xmlns:xlink="http://www.w3.org/1999/xlink" content-type="institution" xlink:title="Institute of Entomology, Southwest University, Chongqing, China" id="ABBRID0E6WAG" xlink:type="simple">SWU</abbrev>), abdomen missing, Mt. Tianmushan, Lin’an City, 350m-1100m, 14.VII.1963, Hui-Tai Fang leg.; 1 male (<abbrev xmlns:xlink="http://www.w3.org/1999/xlink" content-type="institution" xlink:title="Lu Qiu Personal Collection, Sichuan, China" id="ABBRID0EEXAG" xlink:type="simple">LQCC</abbrev>, ex SNU), Mt. Tianmushan, Lin’an City, VI.1986, no collector recorded; 1 female (<abbrev xmlns:xlink="http://www.w3.org/1999/xlink" content-type="institution" xlink:title="Lu Qiu Personal Collection, Sichuan, China" id="ABBRID0EJXAG" xlink:type="simple">LQCC</abbrev>), Mt. Xitianmushan, Lin’an City, 800m, 8.VII.2006, Zhi-Zhou Yu leg.; 1 female (<abbrev xmlns:xlink="http://www.w3.org/1999/xlink" content-type="institution" xlink:title="Institute of Entomology, Southwest University, Chongqing, China" id="ABBRID0EOXAG" xlink:type="simple">SWU</abbrev>), Mt. Dapanshan [大盘山], Pan’an County [磐安县], Jinhua City [金华市], 500m, 19.VII.2014, Tie-Xiong Zhao leg.; 1 nymph (<abbrev xmlns:xlink="http://www.w3.org/1999/xlink" content-type="institution" xlink:title="Museum of Hebei University, Baoding, China" id="ABBRID0ETXAG" xlink:type="simple">MHBU</abbrev>), Administration of Mt. Tianmushan, 30.VII.2011, Ji-Bin Liang &amp; Zhen-Xing Zhang leg. <bold>Hainan</bold> (Hainan population): 1 male, 1 female (<abbrev xmlns:xlink="http://www.w3.org/1999/xlink" content-type="institution" xlink:title="Institute of Entomology, Southwest University, Chongqing, China" id="ABBRID0E1XAG" xlink:type="simple">SWU</abbrev>), Mingfenggu [鸣凤谷], Mt. Jianfengling [尖峰岭], Ledong County [乐东县], 960–990m, 25.IV.2015, Lu Qiu &amp; Qi-Kun Bai leg.; 3 males (<abbrev xmlns:xlink="http://www.w3.org/1999/xlink" content-type="institution" xlink:title="Institute of Entomology, Southwest University, Chongqing, China" id="ABBRID0E6XAG" xlink:type="simple">SWU</abbrev>, conserved in 100% alcohol), Mingfenggu, Mt. Jianfengling, Ledong County, 960–990m, 23.IV.2015, Lu Qiu &amp; Qi-Kun Bai leg.; 1 male (<abbrev xmlns:xlink="http://www.w3.org/1999/xlink" content-type="institution" xlink:title="Institute of Entomology, Southwest University, Chongqing, China" id="ABBRID0EEYAG" xlink:type="simple">SWU</abbrev>), without head and abdomen, Mingfenggu, Mt. Jianfengling, Ledong County, 960–990m, inside a large dead tree hole, beneath the wood dregs, 23.IV.2015, Lu Qiu leg; 3 males (<abbrev xmlns:xlink="http://www.w3.org/1999/xlink" content-type="institution" xlink:title="Institute of Entomology, Southwest University, Chongqing, China" id="ABBRID0EJYAG" xlink:type="simple">SWU</abbrev>, conserved in 100% alcohol), Mingfenggu, Mt. Jianfengling, Ledong County, 960–990m, 26.IV.2015, Lu Qiu leg.; 1 male (<abbrev xmlns:xlink="http://www.w3.org/1999/xlink" content-type="institution" xlink:title="Institute of Entomology, Southwest University, Chongqing, China" id="ABBRID0EOYAG" xlink:type="simple">SWU</abbrev>), top of Mt. Jianfengling, Ledong County, 4.V.1983, Mao-Bin Gu leg.; 1 male (<abbrev xmlns:xlink="http://www.w3.org/1999/xlink" content-type="institution" xlink:title="Institute of Entomology, Southwest University, Chongqing, China" id="ABBRID0ETYAG" xlink:type="simple">SWU</abbrev>), top of Mt. Jianfengling, Ledong County, 9.V.1983, Mao-Bin Gu leg.; 1 male (<abbrev xmlns:xlink="http://www.w3.org/1999/xlink" content-type="institution" xlink:title="Institute of Entomology, Southwest University, Chongqing, China" id="ABBRID0EYYAG" xlink:type="simple">SWU</abbrev>), top of Mt. Jianfengling, Ledong County, 18.V.1982, Zhi-Qing Chen leg.; 2 males (<abbrev xmlns:xlink="http://www.w3.org/1999/xlink" content-type="institution" xlink:title="Institute of Entomology, Southwest University, Chongqing, China" id="ABBRID0E4YAG" xlink:type="simple">SWU</abbrev>), Mt. Jianfengling, Ledong County, 16.V.1984, Mao-Bin Gu leg.; 1 female (<abbrev xmlns:xlink="http://www.w3.org/1999/xlink" content-type="institution" xlink:title="Museum of Hebei University, Baoding, China" id="ABBRID0ECZAG" xlink:type="simple">MHBU</abbrev>), Mt. Bawangling [霸王岭], Changjiang County [昌江县], 8–11.VIII.2006, Ji-Liang Wang &amp; Chao Gao leg. <bold>Taiwan</bold>: 1 male, 1 female (<abbrev xmlns:xlink="http://www.w3.org/1999/xlink" content-type="institution" xlink:title="Institute of Entomology, Southwest University, Chongqing, China" id="ABBRID0EJZAG" xlink:type="simple">SWU</abbrev>) (<italic><tp:taxon-name><tp:taxon-name-part taxon-name-part-type="genus" reg="Eucorydia"/><tp:taxon-name-part taxon-name-part-type="species" reg="zonata">zonata</tp:taxon-name-part></tp:taxon-name></italic> population), District Shenmu [神木区], Lala Mountain [拉拉山], Taoyuan County [桃源县], Collected and reared by Shih-Chieh Huang; 6 males (<abbrev xmlns:xlink="http://www.w3.org/1999/xlink" content-type="institution" xlink:title="Lu Qiu Personal Collection, Sichuan, China" id="ABBRID0EYZAG" xlink:type="simple">LQCC</abbrev>) (<italic><tp:taxon-name><tp:taxon-name-part taxon-name-part-type="genus" reg="Eucorydia"/><tp:taxon-name-part taxon-name-part-type="species" reg="taitoensis">taitoensis</tp:taxon-name-part></tp:taxon-name></italic> population), Yima Forest Road [依麻林道], Taidong County [台东县], 4.IV.2016, Wen-I Chou leg.</p><!--PageBreak--></tp:treatment-sec><tp:treatment-sec sec-type="type material" id="SECID0EI1AG"><title>Type material examined.</title><p>
              <bold>HOLOTYPE</bold> of <italic><tp:taxon-name><tp:taxon-name-part taxon-name-part-type="genus" reg="Euthyrrhapha">Euthyrrhapha</tp:taxon-name-part> <tp:taxon-name-part taxon-name-part-type="species" reg="dasytoides">dasytoides</tp:taxon-name-part></tp:taxon-name></italic>, female (<named-content xmlns:xlink="http://www.w3.org/1999/xlink" content-type="dwc:institutional_code" xlink:type="simple">OUM</named-content>, TYPE ORTH 202), <bold>CHINA: Fujian</bold>: “Amoy (Xiamen) [厦门]”, “E coll. (1830–73)/ W. W. Saunders./ Purchased and pres. ’73 by Mrs. F. W. Hope.”, four determined labels: “TYPE./ WALKER./ Euthyrrapha <tp:taxon-name><tp:taxon-name-part taxon-name-part-type="genus" reg="Euthyrrhapha"/><tp:taxon-name-part taxon-name-part-type="species" reg="dasytoides">dasytoides</tp:taxon-name-part></tp:taxon-name>./ Cat. Blatt. B.M. p, 191. 1868.”, “Dasytoides”, “TYPE ORTH: 202/ Euthyrrapha <tp:taxon-name><tp:taxon-name-part taxon-name-part-type="genus" reg="Euthyrrhapha"/><tp:taxon-name-part taxon-name-part-type="species" reg="dasytoides">dasytoides</tp:taxon-name-part></tp:taxon-name> Walker/ HOPE DEPT. OXFORD”, “<italic>Eucorydia Aenea</italic> dasytoides Princis, 1963”. <bold>LECTOTYPE</bold> of <italic><tp:taxon-name><tp:taxon-name-part taxon-name-part-type="genus" reg="Corydia">Corydia</tp:taxon-name-part> <tp:taxon-name-part taxon-name-part-type="species" reg="tonkinensis">tonkinensis</tp:taxon-name-part></tp:taxon-name></italic>, female (<named-content xmlns:xlink="http://www.w3.org/1999/xlink" content-type="dwc:institutional_code" xlink:type="simple">NHM</named-content>, #876268), <bold>VIETNAM</bold>: ‘‘Tonkin, Montes Maulon. April, Mai 2–3000, H. Fruhstorfer.”; <bold>PARALECTOTYPE</bold> of <italic><tp:taxon-name><tp:taxon-name-part taxon-name-part-type="genus" reg="Corydia">Corydia</tp:taxon-name-part> <tp:taxon-name-part taxon-name-part-type="species" reg="tonkinensis">tonkinensis</tp:taxon-name-part></tp:taxon-name></italic>, 1 female (<named-content xmlns:xlink="http://www.w3.org/1999/xlink" content-type="dwc:institutional_code" xlink:type="simple">NHM</named-content>, #876269), <bold>VIETNAM</bold>: same data as the lectotype. <bold>HOLOTYPE</bold> of <italic><tp:taxon-name><tp:taxon-name-part taxon-name-part-type="genus" reg="Eucorydia">Eucorydia</tp:taxon-name-part> <tp:taxon-name-part taxon-name-part-type="species" reg="paucipilos">paucipilos</tp:taxon-name-part></tp:taxon-name></italic>a, 1 male (<abbrev xmlns:xlink="http://www.w3.org/1999/xlink" content-type="institution" xlink:title="Institute of Entomology, Southwest University, Chongqing, China" id="ABBRID0E44AG" xlink:type="simple">SWU</abbrev>, IPP0159), <bold>CHINA: Yunnan</bold>: Tongzi [桐子], Yiliang County [彝良县], Zhaotong City [昭通市], 1050m, 5.VII.1980, Zheng-Jin Luo leg.</p></tp:treatment-sec><tp:treatment-sec sec-type="diagnosis" id="SECID0EE5AG"><title>Diagnosis.</title><p>This species resembles <italic><tp:taxon-name><tp:taxon-name-part taxon-name-part-type="genus" reg="Eucorydia">E.</tp:taxon-name-part> <tp:taxon-name-part taxon-name-part-type="species" reg="pilosa">pilosa</tp:taxon-name-part></tp:taxon-name></italic> sp. n., but differs from the latter by: 1) lacking whitish pubescence on the base of tegmina; 2) in male, the hind lateral corners of supra-anal plate more round, cerci longer (Fig. <xref ref-type="fig" rid="F6">6A–B</xref>); 3) R2 more round (Fig. <xref ref-type="fig" rid="F6">6F, G-O</xref>), while R2 elongate and rhomboid in <italic><tp:taxon-name><tp:taxon-name-part taxon-name-part-type="genus" reg="Eucorydia">E.</tp:taxon-name-part> <tp:taxon-name-part taxon-name-part-type="species" reg="pilosa">pilosa</tp:taxon-name-part></tp:taxon-name></italic> sp. n. (Fig. <xref ref-type="fig" rid="F8">8C</xref>). This species also resembles <italic><tp:taxon-name><tp:taxon-name-part taxon-name-part-type="genus" reg="Eucorydia">E.</tp:taxon-name-part> <tp:taxon-name-part taxon-name-part-type="species" reg="yunnanensis">yunnanensis</tp:taxon-name-part></tp:taxon-name></italic> but is distinctly larger (more than 18 mm including tegmina, while only 15 mm in <italic><tp:taxon-name><tp:taxon-name-part taxon-name-part-type="genus" reg="Eucorydia">E.</tp:taxon-name-part> <tp:taxon-name-part taxon-name-part-type="species" reg="yunnanensis">yunnanensis</tp:taxon-name-part></tp:taxon-name></italic>), the male has a less concave supra-anal plate, and more round R2, while <italic><tp:taxon-name><tp:taxon-name-part taxon-name-part-type="genus" reg="Eucorydia">E.</tp:taxon-name-part> <tp:taxon-name-part taxon-name-part-type="species" reg="yunnanensis">yunnanensis</tp:taxon-name-part></tp:taxon-name></italic> has R2 more elongate (Fig. <xref ref-type="fig" rid="F8">8B</xref>).</p></tp:treatment-sec><tp:treatment-sec sec-type="redescription" id="SECID0ERABG"><title>Redescription.</title><p>Male: measurements (mm): body length 11.0–18.5, overall length 18.6–22.3, pronotum length×width: 5.0–5.6×7.3–9.4, tegmen length: 15.1–18.3. Large, metallic bluish green.</p><!--PageBreak--><p>Head shining black, slightly metallic blue. Pronotum metallic bluish green to blue, with black setae. Tegmina with basal half metallic bluish green, distal half with a yellow band transversely across the tegmina, sometimes the band interrupted twice and divided into three parts (usually the population from Zhejiang and Fujian, Fig. <xref ref-type="fig" rid="F5">5A, D, F, H, J</xref>), and sometimes the band interrupted medially and divided into two parts (the population from Taidong, Taiwan, Fig. <xref ref-type="fig" rid="F4">4E</xref>); the area near the basal edge of the yellow band usually metallic purple, the apical portion of tegmina blackish, slightly metallic purple. Wings hyaline, apex brown, anterior margin of the RA area with an elongate yellow spot, venation brown, median area of M and CuA yellow, some individuals with wings totally dark brown. Legs dark brown to black, slightly pubescent, spines on the legs black, with apex reddish brown.</p><p>Abdomen in ventral view, the last sternites black, the rest part orange (usually the populations from Tonkin, Vietnam, and Yunnan, Guangxi, Hainan and Taiwan), sometimes with median blackish widely (usually the populations from Guizhou, Hunan); in dorsal view the last terga black, the rest terga orange, or dark purple in the middle and orange laterally (the populations from Guizhou and Hunan). Supra-anal plate with hind margin slightly obtuse angle concaved, two hind corners slightly round, cerci black, long (Fig. <xref ref-type="fig" rid="F6">6A–B</xref>). Subgenital plate black, styli robust, black.</p><p>Genitalia: L3 slender, strongly curved, apex with a distinct hook (Fig. <xref ref-type="fig" rid="F6">6C</xref>); appendage sclerite with basal portion roundly protruded toward left, distal portion elongate, apex bud-like (Fig. <xref ref-type="fig" rid="F6">6D–E</xref>); R2 usually round, left with a shallow protruding and small white part (Fig. <xref ref-type="fig" rid="F6">6F and G–O</xref>).</p><p>Female: body length 12.0–17.5 mm. The coloration and marking pattern are similar to that of male. Abdomen in ventral view with the last two sternites black, the rest of sternites orange, or with median blackish widely (usually the populations from Zhejiang and Fujian).</p></tp:treatment-sec><tp:treatment-sec sec-type="remarks" id="SECID0EWBBG"><title>Remarks.</title><p>This species is widely distributed from South China to North Vietnam and with distinct geographical variation, which can be divided into six populations. The type population, which is the most widespread, is characterized by the narrow orange band in tegmina and blackish abdomen (Fig. <xref ref-type="fig" rid="F2">2</xref>; sternites all black and terga all dark purple, but with median three segments orange laterally). This character agrees with that of the type specimen of <italic><tp:taxon-name><tp:taxon-name-part taxon-name-part-type="genus" reg="Euthyrrhapha">Euthyrrhapha</tp:taxon-name-part> <tp:taxon-name-part taxon-name-part-type="species" reg="dasytoides">dasytoides</tp:taxon-name-part></tp:taxon-name></italic> Walker. So far this population is known to cover the following localities: South Fujian, East Guizhou and Hunan. Guangdong and Jiangxi, the provinces in between Fujian and Hunan, should also be within this population range, but we did not examine any specimens. The <italic><tp:taxon-name><tp:taxon-name-part taxon-name-part-type="genus" reg="Euthyrrhapha"/><tp:taxon-name-part taxon-name-part-type="species" reg="tonkinensis">tonkinensis</tp:taxon-name-part></tp:taxon-name></italic> population is characterized by the moderate width of orange band, large body size and orange abdomen (Fig. <xref ref-type="fig" rid="F3">3</xref>; in male, both the sternites and terga with the last 4–5 segments black, the rest of segments totally orange; in female, the last two sternites black and the last five terga black, the remaining segments totally orange). This character is in agreement with that of the type specimen of <italic><tp:taxon-name><tp:taxon-name-part taxon-name-part-type="genus" reg="Corydia">Corydia</tp:taxon-name-part> <tp:taxon-name-part taxon-name-part-type="species" reg="tonkinensis">tonkinensis</tp:taxon-name-part></tp:taxon-name></italic> Kirby. This population is found in Guangxi, Yunnan and North Vietnam. We have examined the type specimen of <italic><tp:taxon-name><tp:taxon-name-part taxon-name-part-type="genus" reg="Eucorydia">Eucorydia</tp:taxon-name-part> <tp:taxon-name-part taxon-name-part-type="species" reg="paucipilosa">paucipilosa</tp:taxon-name-part></tp:taxon-name></italic> and <!--PageBreak-->found it to not be different from the <italic><tp:taxon-name><tp:taxon-name-part taxon-name-part-type="genus" reg="Eucorydia"/><tp:taxon-name-part taxon-name-part-type="species" reg="tonkinensis">tonkinensis</tp:taxon-name-part></tp:taxon-name></italic> population of <italic><tp:taxon-name><tp:taxon-name-part taxon-name-part-type="genus" reg="Eucorydia">E.</tp:taxon-name-part> <tp:taxon-name-part taxon-name-part-type="species" reg="dasytoides">dasytoides</tp:taxon-name-part></tp:taxon-name></italic>; thus we treat it as a junior synonym of <italic><tp:taxon-name><tp:taxon-name-part taxon-name-part-type="genus" reg="Eucorydia">E.</tp:taxon-name-part> <tp:taxon-name-part taxon-name-part-type="species" reg="dasytoides">dasytoides</tp:taxon-name-part></tp:taxon-name></italic>. The <italic><tp:taxon-name><tp:taxon-name-part taxon-name-part-type="genus" reg="Eucorydia"/><tp:taxon-name-part taxon-name-part-type="species" reg="purpuralis">purpuralis</tp:taxon-name-part></tp:taxon-name></italic> population is distributed in Zhejiang and Central and North Fujian, which is characterized by the orange band of tegmina twice interrupted and orange abdomen in male but black abdomen <!--PageBreak-->in female (Fig. <xref ref-type="fig" rid="F5">5</xref>; male with the last four segments black, the rest all orange, female with sternites black and terga dark purple, but orange laterally). This population was formerly accepted as an independent species <italic><tp:taxon-name><tp:taxon-name-part taxon-name-part-type="genus" reg="Eucorydia">Eucorydia</tp:taxon-name-part> <tp:taxon-name-part taxon-name-part-type="species" reg="purpuralis">purpuralis</tp:taxon-name-part></tp:taxon-name></italic> Hebard, but we found no distinct differences in the male genitalia between <italic><tp:taxon-name><tp:taxon-name-part taxon-name-part-type="genus" reg="Eucorydia">E.</tp:taxon-name-part> <tp:taxon-name-part taxon-name-part-type="species" reg="purpuralis">purpuralis</tp:taxon-name-part></tp:taxon-name></italic> and <italic><tp:taxon-name><tp:taxon-name-part taxon-name-part-type="genus" reg="Eucorydia">E.</tp:taxon-name-part> <tp:taxon-name-part taxon-name-part-type="species" reg="dasytoides">dasytoides</tp:taxon-name-part></tp:taxon-name></italic>. Thus we here synonymize <italic><tp:taxon-name><tp:taxon-name-part taxon-name-part-type="genus" reg="Eucorydia">E.</tp:taxon-name-part> <tp:taxon-name-part taxon-name-part-type="species" reg="purpuralis">purpuralis</tp:taxon-name-part></tp:taxon-name></italic> under <italic><tp:taxon-name><tp:taxon-name-part taxon-name-part-type="genus" reg="Eucorydia">E.</tp:taxon-name-part> <tp:taxon-name-part taxon-name-part-type="species" reg="dasytoides">dasytoides</tp:taxon-name-part></tp:taxon-name></italic>. The Hainan population is characterized by the wide orange band in tegmina and orange abdo<!--PageBreak-->men (Fig. <xref ref-type="fig" rid="F4">4G–J</xref>; the scope of the orange area in abdomen larger: sternites and terga with the last three black, the lateral margins of last 4–5 terga black, the rest of segments totally orange). This population is newly discovered from Hainan Island. The <italic><tp:taxon-name><tp:taxon-name-part taxon-name-part-type="genus" reg="Eucorydia"/><tp:taxon-name-part taxon-name-part-type="species" reg="zonata">zonata</tp:taxon-name-part></tp:taxon-name></italic> population is distributed in Taoyuan, Xinzhu (Fuhosho = 内茅埔, Hoozan = 宝山), Gaoxiong (Kosempo = 甲仙, Nanshanchi = 南山溪), Taizhong (Momoyama = 桃山) and Nantou (Horisha/Hori/Polisha = 埔里, Musha = 雾社, Keitao = 溪头, Kwantochi = 关刀溪), Xinbei (Wulai= 乌来), Jiayi (Taihorin = 大蒲林), all in Taiwan (this distribution is based on Asahina, 1971). It was originally treated as an independent species <italic><tp:taxon-name><tp:taxon-name-part taxon-name-part-type="genus" reg="Eucorydia">Eucorydia</tp:taxon-name-part> <tp:taxon-name-part taxon-name-part-type="species" reg="zonata">zonata</tp:taxon-name-part></tp:taxon-name></italic> Shiraki, but later synonymized under <italic><tp:taxon-name><tp:taxon-name-part taxon-name-part-type="genus" reg="Eucorydia">E.</tp:taxon-name-part> <tp:taxon-name-part taxon-name-part-type="species" reg="dasytoides">dasytoides</tp:taxon-name-part></tp:taxon-name></italic> (Princis, 1963). It is similar to the Hainan population; the scope of the orange in the abdomen is larger, but with a narrower orange band in tegmina (Fig. <xref ref-type="fig" rid="F4">4A–D</xref>). The <italic><tp:taxon-name><tp:taxon-name-part taxon-name-part-type="genus" reg="Eucorydia"/><tp:taxon-name-part taxon-name-part-type="species" reg="taitoensis">taitoensis</tp:taxon-name-part></tp:taxon-name></italic> population is found in Taidong (= Taito) in south Taiwan. It can be easily recognized by the once interrupted orange band in tegmina (Fig. <xref ref-type="fig" rid="F4">4E–F</xref>).</p><fig id="F2" position="float" orientation="portrait"><label>Figure 2.</label><caption><p>
                  <bold>A–K</bold> <italic><tp:taxon-name><tp:taxon-name-part taxon-name-part-type="genus" reg="Eucorydia">Eucorydia</tp:taxon-name-part> <tp:taxon-name-part taxon-name-part-type="species" reg="dasytoides">dasytoides</tp:taxon-name-part></tp:taxon-name></italic>, the type population <bold>A–C</bold> holotype of <italic><tp:taxon-name><tp:taxon-name-part taxon-name-part-type="genus" reg="Euthyrrhapha">Euthyrrhapha</tp:taxon-name-part> <tp:taxon-name-part taxon-name-part-type="species" reg="dasytoides">dasytoides</tp:taxon-name-part></tp:taxon-name></italic>: <bold>A–B</bold> habitus, female <bold>C</bold> label [A–C photographed by Katherine Child and provided by Amoret Spooner, copyright Oxford University Museum of Natural History, Oxford (<named-content xmlns:xlink="http://www.w3.org/1999/xlink" content-type="dwc:institutional_code" xlink:type="simple">OUM</named-content>)] <bold>D</bold> female, from Huaihua, Hunan <bold>E–F</bold> female, from Mt. Fanjingshan, Guizhou <bold>G–H</bold> male, from Mt. Hupingshan, Hunan <bold>I–J</bold> male, from Zhenyuan, Guizhou <bold>K</bold> male, from Yueyang, Hunan. Scale bars 10 mm.</p></caption><graphic xmlns:xlink="http://www.w3.org/1999/xlink" xlink:href="zookeys-709-017-g002.jpg" id="oo_162534.jpg" position="float" orientation="portrait" xlink:type="simple"/></fig><fig id="F3" position="float" orientation="portrait"><label>Figure 3.</label><caption><p>
                  <bold>A–J</bold> <italic><tp:taxon-name><tp:taxon-name-part taxon-name-part-type="genus" reg="Eucorydia">Eucorydia</tp:taxon-name-part> <tp:taxon-name-part taxon-name-part-type="species" reg="dasytoides">dasytoides</tp:taxon-name-part></tp:taxon-name></italic>, the <italic><tp:taxon-name><tp:taxon-name-part taxon-name-part-type="genus" reg="Eucorydia"/><tp:taxon-name-part taxon-name-part-type="species" reg="tonkinensis">tonkinensis</tp:taxon-name-part></tp:taxon-name></italic> population <bold>A–C</bold> lectotype of <italic><tp:taxon-name><tp:taxon-name-part taxon-name-part-type="genus" reg="Corydia">Corydia</tp:taxon-name-part> <tp:taxon-name-part taxon-name-part-type="species" reg="tonkinensis">tonkinensis</tp:taxon-name-part></tp:taxon-name></italic>: <bold>A–B</bold> habitus, female <bold>C</bold> label [A–C photographed by Zong-Qing Wang, copyright The Natural History Museum, United Kingdom (<named-content xmlns:xlink="http://www.w3.org/1999/xlink" content-type="dwc:institutional_code" xlink:type="simple">NHM</named-content>)] <bold>D–E</bold> female, from Jinxiu, Guangxi <bold>F–G</bold> male, from Jinxiu, Guangxi <bold>H–J</bold> holotype of <italic><tp:taxon-name><tp:taxon-name-part taxon-name-part-type="genus" reg="Eucorydia">Eucorydia</tp:taxon-name-part> <tp:taxon-name-part taxon-name-part-type="species" reg="paucipilosa">paucipilosa</tp:taxon-name-part></tp:taxon-name></italic>: <bold>H–I</bold> habitus, male <bold>J</bold> label. Scale bars 10 mm.</p></caption><graphic xmlns:xlink="http://www.w3.org/1999/xlink" xlink:href="zookeys-709-017-g003.jpg" id="oo_162535.jpg" position="float" orientation="portrait" xlink:type="simple"/></fig><fig id="F4" position="float" orientation="portrait"><label>Figure 4.</label><caption><p>
                  <bold>A–J</bold> <italic><tp:taxon-name><tp:taxon-name-part taxon-name-part-type="genus" reg="Eucorydia">Eucorydia</tp:taxon-name-part> <tp:taxon-name-part taxon-name-part-type="species" reg="dasytoides">dasytoides</tp:taxon-name-part></tp:taxon-name></italic> from Hainan and Taiwan <bold>A–D</bold> the <italic><tp:taxon-name><tp:taxon-name-part taxon-name-part-type="genus" reg="Eucorydia"/><tp:taxon-name-part taxon-name-part-type="species" reg="zonata">zonata</tp:taxon-name-part></tp:taxon-name></italic> population from Taoyuan, Taiwan: <bold>A–B</bold> male <bold>C–D</bold> female <bold>E–F</bold> the <italic><tp:taxon-name><tp:taxon-name-part taxon-name-part-type="genus" reg="Eucorydia"/><tp:taxon-name-part taxon-name-part-type="species" reg="taitoensis">taitoensis</tp:taxon-name-part></tp:taxon-name></italic> population, male, from Taidong, Taiwan <bold>G–J</bold> the Hainan population from Mt. Jianfengling: <bold>G–H</bold> male <bold>I–J</bold> female. Scale bars 10 mm.</p></caption><graphic xmlns:xlink="http://www.w3.org/1999/xlink" xlink:href="zookeys-709-017-g004.jpg" id="oo_162536.jpg" position="float" orientation="portrait" xlink:type="simple"/></fig><fig id="F5" position="float" orientation="portrait"><label>Figure 5.</label><caption><p>
                  <bold>A–K</bold> <tp:taxon-name><tp:taxon-name-part taxon-name-part-type="genus" reg="Eucorydia">Eucorydia</tp:taxon-name-part> <tp:taxon-name-part taxon-name-part-type="species" reg="dasytoides">dasytoides</tp:taxon-name-part></tp:taxon-name>, the <tp:taxon-name><tp:taxon-name-part taxon-name-part-type="genus" reg="Eucorydia"/><tp:taxon-name-part taxon-name-part-type="species" reg="purpuralis">purpuralis</tp:taxon-name-part></tp:taxon-name> population <bold>A–C</bold> holotype of <tp:taxon-name><tp:taxon-name-part taxon-name-part-type="genus" reg="Corydia">Corydia</tp:taxon-name-part> <tp:taxon-name-part taxon-name-part-type="species" reg="purpuralis">purpuralis</tp:taxon-name-part></tp:taxon-name>: <bold>A–B</bold> habitus, male <bold>C</bold> label [<bold>A–C</bold> photographed by Zong-Qing Wang, copyright The Natural History Museum, United Kingdom (<named-content xmlns:xlink="http://www.w3.org/1999/xlink" content-type="dwc:institutional_code" xlink:type="simple">NHM</named-content>)] <bold>D–E</bold> male, from Mt. Wuyishan, Fujian <bold>F–I</bold> males, from Mt. Tianmushan, Zhejiang <bold>J–K</bold> female, from Mt. Dapanshan, Zhejiang. Scale bar 10 mm.</p></caption><graphic xmlns:xlink="http://www.w3.org/1999/xlink" xlink:href="zookeys-709-017-g005.jpg" id="oo_162537.jpg" position="float" orientation="portrait" xlink:type="simple"/></fig><fig id="F6" position="float" orientation="portrait"><label>Figure 6.</label><caption><p>
                  <bold>A–O</bold> Features of male <italic><tp:taxon-name><tp:taxon-name-part taxon-name-part-type="genus" reg="Eucorydia">Eucorydia</tp:taxon-name-part> <tp:taxon-name-part taxon-name-part-type="species" reg="dasytoides">dasytoides</tp:taxon-name-part></tp:taxon-name></italic> <bold>A</bold> supra-anal plate, ventral <bold>B</bold> hind margin of the supra-anal plate <bold>C</bold> genital hook (L3) <bold>D</bold> appendage sclerite (L7) <bold>E</bold> right phallomere with L7 <bold>F</bold> R2 <bold>G–O</bold> variation of the appendage sclerite (<bold>1</bold>) and R2 (<bold>2</bold>) from different localities: <bold>G</bold> from Jinxiu, Guangxi <bold>H</bold> from Mt. Jiangfengling, Hainan <bold>I</bold> from Taoyuan, Taiwan <bold>J</bold> from Taidong, Taiwan <bold>K</bold> from Mt. Tianmushan, Zhejiang <bold>L</bold> from Mt. Wuyishan, Fujian <bold>M</bold> from Yueyang, Hunan <bold>N</bold> from Zhenyuan, Guizhou <bold>O</bold> from Zhaotong, Yunnan. Scale bars 1 mm.</p></caption><graphic xmlns:xlink="http://www.w3.org/1999/xlink" xlink:href="zookeys-709-017-g006.jpg" id="oo_162538.jpg" position="float" orientation="portrait" xlink:type="simple"/></fig><p>The six populations are all well characterized by the features mentioned above. Their male genitalia show only minor differences (see Fig. <xref ref-type="fig" rid="F6">6</xref>) and we consider them to be the same species. Their distribution is continuous; thus it is not proper to divide them into subspecies. We also found aberrant individuals between some populations, e.g., a male from Yueyang, Hunan is found with the tegmina band twice interrupted, but its abdomen is black (Fig. <xref ref-type="fig" rid="F2">2K</xref>); two males from the top of Tianmushan, Zhejiang had a black abdomen, but the band was twice interrupted (Fig. <xref ref-type="fig" rid="F5">5F–G</xref>). These examples also indicate that <italic><tp:taxon-name><tp:taxon-name-part taxon-name-part-type="genus" reg="Eucorydia">E.</tp:taxon-name-part> <tp:taxon-name-part taxon-name-part-type="species" reg="purpuralis">purpuralis</tp:taxon-name-part></tp:taxon-name></italic> is conspecific with <italic><tp:taxon-name><tp:taxon-name-part taxon-name-part-type="genus" reg="Eucorydia">E.</tp:taxon-name-part> <tp:taxon-name-part taxon-name-part-type="species" reg="dasytoides">dasytoides</tp:taxon-name-part></tp:taxon-name></italic>.</p></tp:treatment-sec><tp:treatment-sec sec-type="natural history" id="SECID0E4SBG"><title>Natural history.</title><p>At Mingfenggu, Mt. Jianfengling, Hainan in 2015, most individuals were picked up from the ground in the hotel yard by the first author. The individuals on the ground were usually weak or had just died. These species may have inhabited the trees around the hotel and may have fallen down during death, or under the force of wind. A dead cockroach body was found inside the humus in a huge tree bole in the Mingfenggu Forest. A living individual was also observed by the first author on the roof; when approached, it quickly flew away towards the forest. In Taiwan, the male of this species has been observed visiting flowers of <italic><tp:taxon-name><tp:taxon-name-part taxon-name-part-type="genus" reg="Castanopsis">Castanopsis</tp:taxon-name-part> <tp:taxon-name-part taxon-name-part-type="species" reg="carlesii">carlesii</tp:taxon-name-part></tp:taxon-name></italic> and <italic><tp:taxon-name><tp:taxon-name-part taxon-name-part-type="genus" reg="Acer">Acer</tp:taxon-name-part> <tp:taxon-name-part taxon-name-part-type="species" reg="albopurpurascens">albopurpurascens</tp:taxon-name-part></tp:taxon-name></italic> during the day (Wen-I Chou, pers. comm.). On Mt. Tianmushan, males were observed flying through the airflow at the top of Xianrending (De-Yao Zhou, pers. comm.).</p></tp:treatment-sec><tp:treatment-sec sec-type="distribution" id="SECID0EZTBG"><title>Distribution.</title><p>China: Fujian, Zhejiang, Guizhou, Hunan, Guangxi, Yunnan, Hainan, Taiwan; Vietnam: Tonkin.</p></tp:treatment-sec><tp:treatment-sec><!--Section generated to contain objects referenced in tp:taxon-treatment.--><fig id="F14" position="float" orientation="portrait"><label>Figure 14.</label><caption><p>
                  <bold>A–D</bold> habitats of <italic><tp:taxon-name><tp:taxon-name-part taxon-name-part-type="genus" reg="Eucorydia">E.</tp:taxon-name-part> <tp:taxon-name-part taxon-name-part-type="species" reg="linglong">linglong</tp:taxon-name-part></tp:taxon-name></italic> sp. n.: <bold>A</bold> male, Manhao, Yunnan <bold>B</bold> male, Cuc-Phuong National Park​, Vietnam <bold>C</bold> female, Shuolong, Guangxi <bold>D</bold> environment in Shuolong, Guangxi <bold>E–I</bold> habitats of <italic><tp:taxon-name><tp:taxon-name-part taxon-name-part-type="genus" reg="Eucorydia">E.</tp:taxon-name-part> <tp:taxon-name-part taxon-name-part-type="species" reg="dasytoides">dasytoides</tp:taxon-name-part></tp:taxon-name></italic>: <bold>E</bold> habitat in Mingfenggu, Mt. Jianfengling, Hainan <bold>F</bold> a female with ootheca under lab conditions <bold>G</bold> a male from Taiwan <bold>H</bold> a nymph under lab conditions <bold>I</bold> a newly captured male from Mt. Jianfengling <bold>J–K</bold> <italic><tp:taxon-name><tp:taxon-name-part taxon-name-part-type="genus" reg="Eucorydia">E.</tp:taxon-name-part> <tp:taxon-name-part taxon-name-part-type="species" reg="ornata">ornata</tp:taxon-name-part></tp:taxon-name></italic> from India: <bold>J</bold> male from Madhya Pradesh <bold>K</bold> female from Maharashtra <bold>L–N</bold> habitats of <italic><tp:taxon-name><tp:taxon-name-part taxon-name-part-type="genus" reg="Eucorydia">E.</tp:taxon-name-part> <tp:taxon-name-part taxon-name-part-type="species" reg="hilaris">hilaris</tp:taxon-name-part></tp:taxon-name></italic>: <bold>L</bold> male from Lvchun, Yunnan <bold>M–N</bold> newly-collected female and the tree where captured, Pu’er, Yunnan [Photograph <bold>A</bold> by Jin Chen; <bold>B</bold> by Eduard Jendek; <bold>C</bold> by Ye Liu; <bold>D</bold> by Yi-Zhou Liu; <bold>G</bold> by Dash Huang; <bold>J–K</bold> by Aniruddha Dhamorikar; <bold>L</bold> by Jian-Yun Wang; <bold>M–N</bold> by Chao Li; the rest by Lu Qiu].</p></caption><graphic xmlns:xlink="http://www.w3.org/1999/xlink" xlink:href="zookeys-709-017-g014.jpg" id="oo_162546.jpg" position="float" orientation="portrait" xlink:type="simple"/></fig><fig id="F8" position="float" orientation="portrait"><label>Figure 8.</label><caption><p>
                  <bold>A–D</bold> Features of <italic><tp:taxon-name><tp:taxon-name-part taxon-name-part-type="genus" reg="Eucorydia">Eucorydia</tp:taxon-name-part></tp:taxon-name></italic> species (supra-anal plate (<bold>1</bold>), hind margin of supra-anal plate (<bold>2</bold>), genital hook/L3 (<bold>3</bold>), right phallomere with L7 (<bold>4</bold>), appendage sclerite/L7 (<bold>5</bold>), R2 (<bold>6</bold>)) <bold>A</bold> <italic><tp:taxon-name><tp:taxon-name-part taxon-name-part-type="genus" reg="Eucorydia">E.</tp:taxon-name-part> <tp:taxon-name-part taxon-name-part-type="species" reg="linglong">linglong</tp:taxon-name-part></tp:taxon-name></italic> sp. n. <bold>B</bold> <italic><tp:taxon-name><tp:taxon-name-part taxon-name-part-type="genus" reg="Eucorydia">E.</tp:taxon-name-part> <tp:taxon-name-part taxon-name-part-type="species" reg="yunnanensis">yunnanensis</tp:taxon-name-part></tp:taxon-name></italic> <bold>C</bold> <italic><tp:taxon-name><tp:taxon-name-part taxon-name-part-type="genus" reg="Eucorydia">E.</tp:taxon-name-part> <tp:taxon-name-part taxon-name-part-type="species" reg="pilosa">pilosa</tp:taxon-name-part></tp:taxon-name></italic> sp. n. <bold>D</bold> <italic><tp:taxon-name><tp:taxon-name-part taxon-name-part-type="genus" reg="Eucorydia">E.</tp:taxon-name-part> <tp:taxon-name-part taxon-name-part-type="species" reg="guilinensis">guilinensis</tp:taxon-name-part></tp:taxon-name></italic> sp. n. Scale bars 1 mm.</p></caption><graphic xmlns:xlink="http://www.w3.org/1999/xlink" xlink:href="zookeys-709-017-g008.jpg" id="oo_162540.jpg" position="float" orientation="portrait" xlink:type="simple"/></fig></tp:treatment-sec><ref-list><ref id="B18"><mixed-citation xmlns:xlink="http://www.w3.org/1999/xlink" xlink:type="simple">
          <person-group><name name-style="western"><surname>Kirby</surname><given-names>WF</given-names></name></person-group> (<year>1904</year>) <source>A Synonymic Catalogue of <tp:taxon-name><tp:taxon-name-part taxon-name-part-type="order">Orthoptera</tp:taxon-name-part></tp:taxon-name>. Vol. I. <tp:taxon-name><tp:taxon-name-part taxon-name-part-type="order">Orthoptera</tp:taxon-name-part></tp:taxon-name><tp:taxon-name><tp:taxon-name-part taxon-name-part-type="order">Euplexoptera</tp:taxon-name-part></tp:taxon-name>, Cursoria, et Gressoria. (Forficulidæ, Hemimeridæ, Blattidæ, Mantidæ, Phasmidæ.).</source> <publisher-name>British Museum</publisher-name>, <publisher-loc>London</publisher-loc>, <size units="page">501 pp</size>. <ext-link xlink:type="simple" ext-link-type="doi" xlink:href="10.1080/00222930308678790">https://doi.org/10.1080/00222930308678790</ext-link></mixed-citation></ref><ref id="B12"><mixed-citation xmlns:xlink="http://www.w3.org/1999/xlink" xlink:type="simple">
          <person-group><name name-style="western"><surname>Hanitsch</surname><given-names>R</given-names></name></person-group> (<year>1927</year>) <article-title>On a collection of <tp:taxon-name><tp:taxon-name-part taxon-name-part-type="family">Blattidae</tp:taxon-name-part></tp:taxon-name> from southern Annam.</article-title> <source>Journal of the Siam Society, Natural History Supplement</source> <volume>7</volume>(<issue>1</issue>): <fpage>7</fpage>–<lpage>48</lpage>.</mixed-citation></ref><ref id="B15"><mixed-citation xmlns:xlink="http://www.w3.org/1999/xlink" xlink:type="simple">
          <person-group><name name-style="western"><surname>Hebard</surname><given-names>M</given-names></name></person-group> (<year>1929</year>) <article-title>Studies in Malayan <tp:taxon-name><tp:taxon-name-part taxon-name-part-type="family">Blattidae</tp:taxon-name-part></tp:taxon-name> (<tp:taxon-name><tp:taxon-name-part taxon-name-part-type="order">Orthoptera</tp:taxon-name-part></tp:taxon-name>).</article-title> <source>Proceedings of the Academy of Natural Sciences of Philadelphia</source> <volume>81</volume>: <fpage>1</fpage>–<lpage>109</lpage>.</mixed-citation></ref><ref id="B38"><mixed-citation xmlns:xlink="http://www.w3.org/1999/xlink" xlink:type="simple">
          <person-group><name name-style="western"><surname>Wu</surname><given-names>CF</given-names></name></person-group> (<year>1935</year>) <source>Catalogus Insectorum Sinensium, I.</source> <publisher-name>The Fan Memorial Institute of Biology</publisher-name>, <publisher-loc>Peiping</publisher-loc>, <size units="page">367 pp</size>.</mixed-citation></ref><ref id="B23"><mixed-citation xmlns:xlink="http://www.w3.org/1999/xlink" xlink:type="simple">
          <person-group><name name-style="western"><surname>Princis</surname><given-names>K</given-names></name></person-group> (<year>1952</year>) <article-title>Kritisches vergeichnis der Blattarien Chinas und Tibets.</article-title> <source>Opuscula Entomolagica</source> <volume>17</volume>: <fpage>33</fpage>–<lpage>43</lpage>.</mixed-citation></ref><ref id="B25"><mixed-citation xmlns:xlink="http://www.w3.org/1999/xlink" xlink:type="simple">
          <person-group><name name-style="western"><surname>Princis</surname><given-names>K</given-names></name></person-group> (<year>1957</year>) <article-title>Revision der Walker’schen und Kirby’schen Blattarientyen im British Museum of Natural History, London.</article-title> <source>Opuscula Entomologica</source> <volume>22</volume>: <fpage>87</fpage>–<lpage>116</lpage>.</mixed-citation></ref><ref id="B26"><mixed-citation xmlns:xlink="http://www.w3.org/1999/xlink" xlink:type="simple">
          <person-group><name name-style="western"><surname>Princis</surname><given-names>K</given-names></name></person-group> (<year>1963</year>) <article-title><tp:taxon-name><tp:taxon-name-part taxon-name-part-type="order">Blattariae</tp:taxon-name-part></tp:taxon-name>: Suborde <tp:taxon-name><tp:taxon-name-part taxon-name-part-type="superfamily">Polyphagoidea</tp:taxon-name-part></tp:taxon-name>: Fam.: <tp:taxon-name><tp:taxon-name-part taxon-name-part-type="family">Homoeogamiidae</tp:taxon-name-part></tp:taxon-name>, <tp:taxon-name><tp:taxon-name-part taxon-name-part-type="family">Euthyrrhaphidae</tp:taxon-name-part></tp:taxon-name>, <tp:taxon-name><tp:taxon-name-part taxon-name-part-type="family">Latindiidae</tp:taxon-name-part></tp:taxon-name>, <tp:taxon-name><tp:taxon-name-part taxon-name-part-type="family">Anacompsidae</tp:taxon-name-part></tp:taxon-name>, <tp:taxon-name><tp:taxon-name-part taxon-name-part-type="family">Atticolidae</tp:taxon-name-part></tp:taxon-name>, <tp:taxon-name><tp:taxon-name-part taxon-name-part-type="family">Attaphilidae</tp:taxon-name-part></tp:taxon-name>; Subordo <tp:taxon-name><tp:taxon-name-part taxon-name-part-type="superfamily">Blaberoidea</tp:taxon-name-part></tp:taxon-name>: Fam. <tp:taxon-name><tp:taxon-name-part taxon-name-part-type="family">Blaberidae</tp:taxon-name-part></tp:taxon-name>.</article-title> In: <person-group><name name-style="western"><surname>Beier</surname><given-names>M</given-names></name></person-group> (<role>Ed.</role>) <issue-title>Orthopterorum Catalogus.</issue-title> <source>Pars 4. Uitgeverij Dr. W. Junk’s-Gravenhage</source>, <fpage>77</fpage>–<lpage>172</lpage>.</mixed-citation></ref><ref id="B1"><mixed-citation xmlns:xlink="http://www.w3.org/1999/xlink" xlink:type="simple">
          <person-group><name name-style="western"><surname>Asahina</surname><given-names>S</given-names></name></person-group> (<year>1971</year>) <article-title>Notes on the cockroaches of the genus <tp:taxon-name><tp:taxon-name-part taxon-name-part-type="genus">Eucorydia</tp:taxon-name-part></tp:taxon-name> from the Ryukyus, Taiwan, Thailand and Nepal.</article-title> <source>Kontyû</source> <volume>39</volume>(<issue>3</issue>): <fpage>256</fpage>–<lpage>262</lpage>.</mixed-citation></ref><ref id="B37"><mixed-citation xmlns:xlink="http://www.w3.org/1999/xlink" xlink:type="simple">
          <person-group><name name-style="western"><surname>Woo</surname><given-names>FC</given-names></name><name name-style="western"><surname>Guo</surname><given-names>Y</given-names></name><name name-style="western"><surname>Feng</surname><given-names>P</given-names></name></person-group> (<year>1986</year>) <article-title>Notes on the genus <tp:taxon-name><tp:taxon-name-part taxon-name-part-type="genus">Eucorydia</tp:taxon-name-part></tp:taxon-name> of China (I).</article-title> <source>Entomotaxonomia</source> <volume>8</volume>(<issue>1-2</issue>): <fpage>153</fpage>–<lpage>157</lpage>.</mixed-citation></ref><ref id="B32"><mixed-citation xmlns:xlink="http://www.w3.org/1999/xlink" xlink:type="simple">
          <person-group><name name-style="western"><surname>Shiraki</surname><given-names>T</given-names></name></person-group> (<year>1931</year>) <article-title><tp:taxon-name><tp:taxon-name-part taxon-name-part-type="order">Orthoptera</tp:taxon-name-part></tp:taxon-name> of the Japanese empire.</article-title> <source><tp:taxon-name><tp:taxon-name-part taxon-name-part-type="class">Insecta</tp:taxon-name-part></tp:taxon-name> Matsumurana</source> <volume>5</volume>(<issue>4</issue>): <fpage>171</fpage>–<lpage>209</lpage>.</mixed-citation></ref><ref id="B7"><mixed-citation xmlns:xlink="http://www.w3.org/1999/xlink" xlink:type="simple">
          <person-group><name name-style="western"><surname>Feng</surname><given-names>PZ</given-names></name><name name-style="western"><surname>Guo</surname><given-names>YY</given-names></name><name name-style="western"><surname>Woo</surname><given-names>FC</given-names></name></person-group> (<year>1997</year>) Cockroaches of China, Species and Control. China Science &amp; Technology Press, 206 pp.</mixed-citation></ref></ref-list></tp:taxon-treatment>
