# Supplementary material for: Revision of Eucorydia Hebard, 1929 from China, with notes on the genus and species worldwide (Blattodea, Corydioidea, Corydiidae)
Source: Zookeys. 2017 Oct 18;(709):17–56. doi: 10.3897/zookeys.709.14755 (PMC5704181; doi:10.3897/zookeys.709.14755)
Supplement: XML Treatment for Eucorydia linglong [file zookeys.709.14755-treatment3.xml]

<!DOCTYPE tp:taxon-treatment
  PUBLIC "-//TaxonX//DTD Taxonomic Treatment Publishing DTD v0 20100105//EN" "tax-treatment-NSO.dtd">
<tp:taxon-treatment xmlns:tp="http://www.plazi.org/taxpub"><tp:treatment-meta><kwd-group><label>Taxon classification</label><kwd><named-content xmlns:xlink="http://www.w3.org/1999/xlink" content-type="kingdom">Animalia</named-content></kwd><kwd><named-content xmlns:xlink="http://www.w3.org/1999/xlink" content-type="order">Blattodea</named-content></kwd><kwd><named-content xmlns:xlink="http://www.w3.org/1999/xlink" content-type="family">Corydiidae</named-content></kwd></kwd-group><mixed-citation publication-type="journal"><person-group><name><surname>Qiu</surname><given-names>Lu</given-names></name><name><surname>Che</surname><given-names>Yan-Li</given-names></name><name><surname>Wang</surname><given-names>Zong-Qing</given-names></name></person-group><article-title>Revision of <italic><tp:taxon-name><tp:taxon-name-part taxon-name-part-type="genus" reg="Eucorydia">Eucorydia</tp:taxon-name-part></tp:taxon-name></italic> Hebard, 1929 from China, with notes on the genus and species worldwide (<tp:taxon-name><tp:taxon-name-part taxon-name-part-type="order">Blattodea</tp:taxon-name-part></tp:taxon-name>, <tp:taxon-name><tp:taxon-name-part taxon-name-part-type="superfamily">Corydioidea</tp:taxon-name-part></tp:taxon-name>, <tp:taxon-name><tp:taxon-name-part taxon-name-part-type="family">Corydiidae</tp:taxon-name-part></tp:taxon-name>)</article-title><source>Zookeys</source><day>18</day><month>10</month><year>2017</year><volume>2017</volume><issue>709</issue><fpage>17</fpage><lpage>56</lpage><pub-id pub-id-type="doi">10.3897/zookeys.709.14755</pub-id></mixed-citation></tp:treatment-meta><tp:nomenclature><tp:taxon-name>
              <tp:taxon-name-part taxon-name-part-type="genus" reg="Eucorydia">Eucorydia</tp:taxon-name-part>
              <tp:taxon-name-part taxon-name-part-type="species" reg="linglong">linglong</tp:taxon-name-part>
              <object-id xmlns:xlink="http://www.w3.org/1999/xlink" content-type="zoobank" xlink:type="simple">http://zoobank.org/68739643-7855-42BA-90E0-FB7151077EB7</object-id>
            </tp:taxon-name><tp:taxon-status xmlns:xlink="http://www.w3.org/1999/xlink" xlink:type="simple">sp. n.</tp:taxon-status><xref ref-type="fig" rid="F7">Figs 7L–O</xref><xref ref-type="fig" rid="F8">; 8A</xref><xref ref-type="fig" rid="F14">; 14A–D</xref><!--PageBreak--></tp:nomenclature><tp:treatment-sec sec-type="type material" id="SECID0EQVBG"><title>Type material.</title><p>
              <bold>HOLOTYPE: CHINA: Hainan</bold>: male (<abbrev xmlns:xlink="http://www.w3.org/1999/xlink" content-type="institution" xlink:title="Institute of Entomology, Southwest University, Chongqing, China" id="ABBRID0EYVBG" xlink:type="simple">SWU</abbrev>, A-4666), top of Mt. Jianfengling, Ledong County, 25.IV.1983, Mao-Bin Gu leg. <bold>PARATYPES: CHINA: <!--PageBreak-->Hainan</bold>: 1 male (<abbrev xmlns:xlink="http://www.w3.org/1999/xlink" content-type="institution" xlink:title="Institute of Entomology, Southwest University, Chongqing, China" id="ABBRID0ECWBG" xlink:type="simple">SWU</abbrev>, A-5238), top of Mt. Jianfengling, Ledong County, 9.V.1983, Mao-Bin Gu leg.; 1 male (<abbrev xmlns:xlink="http://www.w3.org/1999/xlink" content-type="institution" xlink:title="Institute of Entomology, Southwest University, Chongqing, China" id="ABBRID0EHWBG" xlink:type="simple">SWU</abbrev>), Tianchi Lake, Mt. Jianfengling, Ledong County, 8–10.V.1964, Hui Ren leg.; 1 male (<abbrev xmlns:xlink="http://www.w3.org/1999/xlink" content-type="institution" xlink:title="Institute of Entomology, Southwest University, Chongqing, China" id="ABBRID0EMWBG" xlink:type="simple">SWU</abbrev>, preserved in 100% alcohol), Mt. Limushan, Qiongzhong County, Wuzhishan City, 17.IV.2015, Xin-Ran Li &amp; Zhi-Wei Qiu leg.; <bold>Guizhou</bold>: 1 male (<abbrev xmlns:xlink="http://www.w3.org/1999/xlink" content-type="institution" xlink:title="Institute of Entomology, Southwest University, Chongqing, China" id="ABBRID0ETWBG" xlink:type="simple">SWU</abbrev>), Xiaoqikong [小七孔], Maolan Natural Reserve, Libo County, Qiangnan Prefecture, 30.V.1998, Jun-Yue Zhi leg.; <bold>Yunnan</bold>: 1 male (<abbrev xmlns:xlink="http://www.w3.org/1999/xlink" content-type="institution" xlink:title="Institute of Entomology, Southwest University, Chongqing, China" id="ABBRID0E1WBG" xlink:type="simple">SWU</abbrev>), Nasa Town [那洒镇], Guangnan County, Wenshan Prefecture, 1700m, 12.VI.1979, Lin-Bin Lei leg.; <bold>Guangxi</bold>: 1 female (<abbrev xmlns:xlink="http://www.w3.org/1999/xlink" content-type="institution" xlink:title="Institute of Entomology, Southwest University, Chongqing, China" id="ABBRID0EBXBG" xlink:type="simple">SWU</abbrev>), Shuolong Town [硕龙镇], Daxin County [大新县], Congzuo City [崇左市], 20.V.2016, Yi-Zhou Liu leg.</p><p>
              <bold>Other material examined. CHINA: Guangxi</bold>: 1 male, abdomen missing (<abbrev xmlns:xlink="http://www.w3.org/1999/xlink" content-type="institution" xlink:title="Museum of Hebei University, Baoding, China" id="ABBRID0EKXBG" xlink:type="simple">MHBU</abbrev>), Jiulong Village [九龙村], Yachang Tree Farm [雅长林场], Leye County, Baise City, 28.VII.2004, Yang Yu &amp; Chao Gao leg.</p><p>
              <bold>Diagnosis.</bold> This species resembles <italic><tp:taxon-name><tp:taxon-name-part taxon-name-part-type="genus" reg="Eucorydia">E.</tp:taxon-name-part> <tp:taxon-name-part taxon-name-part-type="species" reg="aenea">aenea</tp:taxon-name-part></tp:taxon-name></italic>, <italic><tp:taxon-name><tp:taxon-name-part taxon-name-part-type="genus" reg="Eucorydia">E.</tp:taxon-name-part> <tp:taxon-name-part taxon-name-part-type="species" reg="forceps">forceps</tp:taxon-name-part></tp:taxon-name></italic>, <italic><tp:taxon-name><tp:taxon-name-part taxon-name-part-type="genus" reg="Eucorydia">E.</tp:taxon-name-part> <tp:taxon-name-part taxon-name-part-type="species" reg="coerulea">coerulea</tp:taxon-name-part></tp:taxon-name></italic>, and <italic><tp:taxon-name><tp:taxon-name-part taxon-name-part-type="genus" reg="Eucorydia">E.</tp:taxon-name-part> <tp:taxon-name-part taxon-name-part-type="species" reg="gemma">gemma</tp:taxon-name-part></tp:taxon-name></italic> by having two spots on the lateral margins of tegmina, but it can be distinguished from <!--PageBreak--><italic><tp:taxon-name><tp:taxon-name-part taxon-name-part-type="genus" reg="Eucorydia">E.</tp:taxon-name-part> <tp:taxon-name-part taxon-name-part-type="species" reg="aenea">aenea</tp:taxon-name-part></tp:taxon-name></italic> and <italic><tp:taxon-name><tp:taxon-name-part taxon-name-part-type="genus" reg="Eucorydia">E.</tp:taxon-name-part> <tp:taxon-name-part taxon-name-part-type="species" reg="forceps">forceps</tp:taxon-name-part></tp:taxon-name></italic> by the arrangement of the white pubescence (band shaped in <italic><tp:taxon-name><tp:taxon-name-part taxon-name-part-type="genus" reg="Eucorydia">E.</tp:taxon-name-part> <tp:taxon-name-part taxon-name-part-type="species" reg="linglong">linglong</tp:taxon-name-part></tp:taxon-name></italic>, while circle-shaped in <italic><tp:taxon-name><tp:taxon-name-part taxon-name-part-type="genus" reg="Eucorydia">E.</tp:taxon-name-part> <tp:taxon-name-part taxon-name-part-type="species" reg="aenea">aenea</tp:taxon-name-part></tp:taxon-name></italic> and <italic><tp:taxon-name><tp:taxon-name-part taxon-name-part-type="genus" reg="Eucorydia">E.</tp:taxon-name-part> <tp:taxon-name-part taxon-name-part-type="species" reg="forceps">forceps</tp:taxon-name-part></tp:taxon-name></italic>); it differs from <italic><tp:taxon-name><tp:taxon-name-part taxon-name-part-type="genus" reg="Eucorydia">E.</tp:taxon-name-part> <tp:taxon-name-part taxon-name-part-type="species" reg="coerulea">coerulea</tp:taxon-name-part></tp:taxon-name></italic> by the white pubescence (with white pubescence in <italic><tp:taxon-name><tp:taxon-name-part taxon-name-part-type="genus" reg="Eucorydia">E.</tp:taxon-name-part> <tp:taxon-name-part taxon-name-part-type="species" reg="linglong">linglong</tp:taxon-name-part></tp:taxon-name></italic> while without in <italic><tp:taxon-name><tp:taxon-name-part taxon-name-part-type="genus" reg="Eucorydia">E.</tp:taxon-name-part> <tp:taxon-name-part taxon-name-part-type="species" reg="coerulea">coerulea</tp:taxon-name-part></tp:taxon-name></italic>); it can be distinguished from <italic><tp:taxon-name><tp:taxon-name-part taxon-name-part-type="genus" reg="Eucorydia">E.</tp:taxon-name-part> <tp:taxon-name-part taxon-name-part-type="species" reg="gemma">gemma</tp:taxon-name-part></tp:taxon-name></italic> by the larger body size (more than 10 mm without tegmina in <italic><tp:taxon-name><tp:taxon-name-part taxon-name-part-type="genus" reg="Eucorydia">E.</tp:taxon-name-part> <tp:taxon-name-part taxon-name-part-type="species" reg="linglong">linglong</tp:taxon-name-part></tp:taxon-name></italic>, while less than 10 mm in <italic><tp:taxon-name><tp:taxon-name-part taxon-name-part-type="genus" reg="Eucorydia">E.</tp:taxon-name-part> <tp:taxon-name-part taxon-name-part-type="species" reg="gemma">gemma</tp:taxon-name-part></tp:taxon-name></italic>).</p></tp:treatment-sec><tp:treatment-sec sec-type="description" id="SECID0EZ3BG"><title>Description.</title><p>Male: measurements (mm): body length 11.0–12.4, overall length 12.5–15.8 (including wings), pronotum length×width 3.3–3.9×5.1–6.0, tegmen length 9.1–11.7. Small, metallic bluish green to deep blue (Fig. <xref ref-type="fig" rid="F7">7L–M</xref>).</p><fig id="F7" position="float" orientation="portrait"><label>Figure 7.</label><caption><p>
                  <bold>A–Q</bold> <italic><tp:taxon-name><tp:taxon-name-part taxon-name-part-type="genus" reg="Eucorydia">Eucorydia</tp:taxon-name-part></tp:taxon-name></italic> species from China <bold>A–E</bold> <italic><tp:taxon-name><tp:taxon-name-part taxon-name-part-type="genus" reg="Eucorydia">E.</tp:taxon-name-part> <tp:taxon-name-part taxon-name-part-type="species" reg="yunnanensis">yunnanensis</tp:taxon-name-part></tp:taxon-name></italic>: <bold>A–C</bold> holotype, male <bold>D–E</bold> male, from Anshun, Guizhou <bold>F–G</bold> <italic><tp:taxon-name><tp:taxon-name-part taxon-name-part-type="genus" reg="Eucorydia">E.</tp:taxon-name-part> <tp:taxon-name-part taxon-name-part-type="species" reg="pilosa">pilosa</tp:taxon-name-part></tp:taxon-name></italic> sp. n. male holotype from Xiaoheijiang, Yunnan <bold>H–I</bold> <italic><tp:taxon-name><tp:taxon-name-part taxon-name-part-type="genus" reg="Eucorydia">E.</tp:taxon-name-part> <tp:taxon-name-part taxon-name-part-type="species" reg="guilinensis">guilinensis</tp:taxon-name-part></tp:taxon-name></italic> sp. n. male holotype from Guilin, Guangxi <bold>J–K</bold> <italic><tp:taxon-name><tp:taxon-name-part taxon-name-part-type="genus" reg="Eucorydia">E.</tp:taxon-name-part> <tp:taxon-name-part taxon-name-part-type="species" reg="tangi">tangi</tp:taxon-name-part></tp:taxon-name></italic> sp. n. male holotype from Mayanghe, Guizhou <bold>L–O</bold> <italic><tp:taxon-name><tp:taxon-name-part taxon-name-part-type="genus" reg="Eucorydia">E.</tp:taxon-name-part> <tp:taxon-name-part taxon-name-part-type="species" reg="linglong">linglong</tp:taxon-name-part></tp:taxon-name></italic> sp. n.: <bold>L–M</bold> male holotype from Mt. Jianfengling, Hainan <bold>N–O</bold> female paratype from Shuolong, Guangxi <bold>P–Q</bold> <italic><tp:taxon-name><tp:taxon-name-part taxon-name-part-type="genus" reg="Eucorydia">E.</tp:taxon-name-part></tp:taxon-name></italic> sp. 2, female from Xiaoheijiang, Yunnan. Scale bars: 1 mm.</p></caption><graphic xmlns:xlink="http://www.w3.org/1999/xlink" xlink:href="zookeys-709-017-g007.jpg" id="oo_162539.jpg" position="float" orientation="portrait" xlink:type="simple"/></fig><p>Head shiny, metallic black; antennae (except the whitish segments distally), maxillary palpi and labial palpi brownish black. Pronotum metallic bluish green to deep blue, with black long setae, usually with some white pubescence. Tegmina bluish green to deep blue, blackish toward apex, each lateral margin with an orange spot, tegmina with white pubescence basally, the space between the two orange spots with a strip of <!--PageBreak-->white pubescence; wings hyaline, venation brown, distinct. Legs dark brownish black, with brown pubescence, spines on the legs dark brown, with apex reddish brown.</p><p>Abdomen in ventral view, the last four sternites (including subgenital plate) dark brown, slightly metallic, the rest with lateral portions orange, median blackish; in dorsal view, the last five terga (including supra-anal plate) black, the rest of terga purplish black but with the three orange lateral portions. Supra-anal plate with hind median roundly concave, lateral hind corners round, cerci short (Fig. <xref ref-type="fig" rid="F8">8A</xref>); subgenital plate with two long styli.</p><fig id="F8" position="float" orientation="portrait"><label>Figure 8.</label><caption><p>
                  <bold>A–D</bold> Features of <italic><tp:taxon-name><tp:taxon-name-part taxon-name-part-type="genus" reg="Eucorydia">Eucorydia</tp:taxon-name-part></tp:taxon-name></italic> species (supra-anal plate (<bold>1</bold>), hind margin of supra-anal plate (<bold>2</bold>), genital hook/L3 (<bold>3</bold>), right phallomere with L7 (<bold>4</bold>), appendage sclerite/L7 (<bold>5</bold>), R2 (<bold>6</bold>)) <bold>A</bold> <italic><tp:taxon-name><tp:taxon-name-part taxon-name-part-type="genus" reg="Eucorydia">E.</tp:taxon-name-part> <tp:taxon-name-part taxon-name-part-type="species" reg="linglong">linglong</tp:taxon-name-part></tp:taxon-name></italic> sp. n. <bold>B</bold> <italic><tp:taxon-name><tp:taxon-name-part taxon-name-part-type="genus" reg="Eucorydia">E.</tp:taxon-name-part> <tp:taxon-name-part taxon-name-part-type="species" reg="yunnanensis">yunnanensis</tp:taxon-name-part></tp:taxon-name></italic> <bold>C</bold> <italic><tp:taxon-name><tp:taxon-name-part taxon-name-part-type="genus" reg="Eucorydia">E.</tp:taxon-name-part> <tp:taxon-name-part taxon-name-part-type="species" reg="pilosa">pilosa</tp:taxon-name-part></tp:taxon-name></italic> sp. n. <bold>D</bold> <italic><tp:taxon-name><tp:taxon-name-part taxon-name-part-type="genus" reg="Eucorydia">E.</tp:taxon-name-part> <tp:taxon-name-part taxon-name-part-type="species" reg="guilinensis">guilinensis</tp:taxon-name-part></tp:taxon-name></italic> sp. n. Scale bars 1 mm.</p></caption><graphic xmlns:xlink="http://www.w3.org/1999/xlink" xlink:href="zookeys-709-017-g008.jpg" id="oo_162540.jpg" position="float" orientation="portrait" xlink:type="simple"/></fig><p>Genitalia (Fig. <xref ref-type="fig" rid="F8">8A</xref>): L3 curved, the apex hook with curved part protruded, left base of appendage sclerite with an elongate and sharp process, hind apex with a sharp elongation, R2 elongate, each apex round.</p><p>Female: overall length 12.7 mm, similar to male, but with short tegmina which extends only slightly beyond the end of abdomen (Fig. <xref ref-type="fig" rid="F7">7N–O</xref>).</p></tp:treatment-sec><tp:treatment-sec sec-type="etymology" id="SECID0EODAI"><title>Etymology.</title><p>The specific epithet “<tp:taxon-name><tp:taxon-name-part taxon-name-part-type="species" reg="linglong">linglong</tp:taxon-name-part></tp:taxon-name> [玲珑]” means small and elegant in Chinese, in reference to its small and gorgeous body.</p></tp:treatment-sec><tp:treatment-sec sec-type="remarks" id="SECID0E1DAI"><title>Remarks.</title><p>The female paratype was captured in the karst environment from Guangxi (Fig. <xref ref-type="fig" rid="F14">14C–D</xref>). This species is also distributed in Vietnam, as seen in a photo taken by Mr. <tp:taxon-name><tp:taxon-name-part taxon-name-part-type="genus" reg="Eucorydia">E.</tp:taxon-name-part></tp:taxon-name> Jendek (Fig. <xref ref-type="fig" rid="F14">14B</xref>); the photo information is: “Cuc-Phuong National Park​, 20°21'58.0"N, 105°35'31.0"E, 27.IV.2012, <tp:taxon-name><tp:taxon-name-part taxon-name-part-type="genus" reg="Eucorydia">E.</tp:taxon-name-part></tp:taxon-name> Jendek photoed”. A male individual has also been photographed by Mr. Jin Chen from Manhao [蔓耗镇], Gejiu City [个旧市] in Yunnan (Fig. <xref ref-type="fig" rid="F14">14A</xref>).</p></tp:treatment-sec><tp:treatment-sec sec-type="natural history" id="SECID0E5EAI"><title>Natural history.</title><p>A male was found on the ground by accident during a rainy day in Manhao, Yunnan (Fig. <xref ref-type="fig" rid="F14">14A</xref>, Jin Chen, pers. comm.). The female paratype was collected by Mr. Yi-Zhou Liu from a pile of wood (Fig. <xref ref-type="fig" rid="F14">14C</xref>).</p></tp:treatment-sec><tp:treatment-sec sec-type="distribution" id="SECID0EMFAI"><title>Distribution.</title><p>China: Hainan, Yunnan, Guangxi, Guizhou; Vietnam: Hoa Binh.</p></tp:treatment-sec><tp:treatment-sec><!--Section generated to contain objects referenced in tp:taxon-treatment.--><fig id="F14" position="float" orientation="portrait"><label>Figure 14.</label><caption><p>
                  <bold>A–D</bold> habitats of <italic><tp:taxon-name><tp:taxon-name-part taxon-name-part-type="genus" reg="Eucorydia">E.</tp:taxon-name-part> <tp:taxon-name-part taxon-name-part-type="species" reg="linglong">linglong</tp:taxon-name-part></tp:taxon-name></italic> sp. n.: <bold>A</bold> male, Manhao, Yunnan <bold>B</bold> male, Cuc-Phuong National Park​, Vietnam <bold>C</bold> female, Shuolong, Guangxi <bold>D</bold> environment in Shuolong, Guangxi <bold>E–I</bold> habitats of <italic><tp:taxon-name><tp:taxon-name-part taxon-name-part-type="genus" reg="Eucorydia">E.</tp:taxon-name-part> <tp:taxon-name-part taxon-name-part-type="species" reg="dasytoides">dasytoides</tp:taxon-name-part></tp:taxon-name></italic>: <bold>E</bold> habitat in Mingfenggu, Mt. Jianfengling, Hainan <bold>F</bold> a female with ootheca under lab conditions <bold>G</bold> a male from Taiwan <bold>H</bold> a nymph under lab conditions <bold>I</bold> a newly captured male from Mt. Jianfengling <bold>J–K</bold> <italic><tp:taxon-name><tp:taxon-name-part taxon-name-part-type="genus" reg="Eucorydia">E.</tp:taxon-name-part> <tp:taxon-name-part taxon-name-part-type="species" reg="ornata">ornata</tp:taxon-name-part></tp:taxon-name></italic> from India: <bold>J</bold> male from Madhya Pradesh <bold>K</bold> female from Maharashtra <bold>L–N</bold> habitats of <italic><tp:taxon-name><tp:taxon-name-part taxon-name-part-type="genus" reg="Eucorydia">E.</tp:taxon-name-part> <tp:taxon-name-part taxon-name-part-type="species" reg="hilaris">hilaris</tp:taxon-name-part></tp:taxon-name></italic>: <bold>L</bold> male from Lvchun, Yunnan <bold>M–N</bold> newly-collected female and the tree where captured, Pu’er, Yunnan [Photograph <bold>A</bold> by Jin Chen; <bold>B</bold> by Eduard Jendek; <bold>C</bold> by Ye Liu; <bold>D</bold> by Yi-Zhou Liu; <bold>G</bold> by Dash Huang; <bold>J–K</bold> by Aniruddha Dhamorikar; <bold>L</bold> by Jian-Yun Wang; <bold>M–N</bold> by Chao Li; the rest by Lu Qiu].</p></caption><graphic xmlns:xlink="http://www.w3.org/1999/xlink" xlink:href="zookeys-709-017-g014.jpg" id="oo_162546.jpg" position="float" orientation="portrait" xlink:type="simple"/></fig></tp:treatment-sec></tp:taxon-treatment>
