# Supplementary material for: Revision of Eucorydia Hebard, 1929 from China, with notes on the genus and species worldwide (Blattodea, Corydioidea, Corydiidae)
Source: Zookeys. 2017 Oct 18;(709):17–56. doi: 10.3897/zookeys.709.14755 (PMC5704181; doi:10.3897/zookeys.709.14755)
Supplement: XML Treatment for Eucorydia pilosa [file zookeys.709.14755-treatment4.xml]

<!DOCTYPE tp:taxon-treatment
  PUBLIC "-//TaxonX//DTD Taxonomic Treatment Publishing DTD v0 20100105//EN" "tax-treatment-NSO.dtd">
<tp:taxon-treatment xmlns:tp="http://www.plazi.org/taxpub"><tp:treatment-meta><kwd-group><label>Taxon classification</label><kwd><named-content xmlns:xlink="http://www.w3.org/1999/xlink" content-type="kingdom">Animalia</named-content></kwd><kwd><named-content xmlns:xlink="http://www.w3.org/1999/xlink" content-type="order">Blattodea</named-content></kwd><kwd><named-content xmlns:xlink="http://www.w3.org/1999/xlink" content-type="family">Corydiidae</named-content></kwd></kwd-group><mixed-citation publication-type="journal"><person-group><name><surname>Qiu</surname><given-names>Lu</given-names></name><name><surname>Che</surname><given-names>Yan-Li</given-names></name><name><surname>Wang</surname><given-names>Zong-Qing</given-names></name></person-group><article-title>Revision of <italic><tp:taxon-name><tp:taxon-name-part taxon-name-part-type="genus" reg="Eucorydia">Eucorydia</tp:taxon-name-part></tp:taxon-name></italic> Hebard, 1929 from China, with notes on the genus and species worldwide (<tp:taxon-name><tp:taxon-name-part taxon-name-part-type="order">Blattodea</tp:taxon-name-part></tp:taxon-name>, <tp:taxon-name><tp:taxon-name-part taxon-name-part-type="superfamily">Corydioidea</tp:taxon-name-part></tp:taxon-name>, <tp:taxon-name><tp:taxon-name-part taxon-name-part-type="family">Corydiidae</tp:taxon-name-part></tp:taxon-name>)</article-title><source>Zookeys</source><day>18</day><month>10</month><year>2017</year><volume>2017</volume><issue>709</issue><fpage>17</fpage><lpage>56</lpage><pub-id pub-id-type="doi">10.3897/zookeys.709.14755</pub-id></mixed-citation></tp:treatment-meta><tp:nomenclature><tp:taxon-name>
              <tp:taxon-name-part taxon-name-part-type="genus" reg="Eucorydia">Eucorydia</tp:taxon-name-part>
              <tp:taxon-name-part taxon-name-part-type="species" reg="pilosa">pilosa</tp:taxon-name-part>
              <object-id xmlns:xlink="http://www.w3.org/1999/xlink" content-type="zoobank" xlink:type="simple">http://zoobank.org/DFF8DDD4-66FF-403C-AC33-E3A839BBBA47</object-id>
            </tp:taxon-name><tp:taxon-status xmlns:xlink="http://www.w3.org/1999/xlink" xlink:type="simple">sp. n.</tp:taxon-status><xref ref-type="fig" rid="F7">Figs 7F–G</xref><xref ref-type="fig" rid="F8">; 8C</xref><tp:nomenclature-citation-list><tp:nomenclature-citation><tp:taxon-name>
                  <tp:taxon-name-part taxon-name-part-type="genus" reg="Eucorydia">Eucorydia</tp:taxon-name-part> <tp:taxon-name-part taxon-name-part-type="species" reg="dasytoides">dasytoides</tp:taxon-name-part></tp:taxon-name><comment>: <xref ref-type="bibr" rid="B37">Woo et al. 1986</xref>: 154 (non <tp:taxon-name><tp:taxon-name-part taxon-name-part-type="genus" reg="Eucorydia">E.</tp:taxon-name-part> <tp:taxon-name-part taxon-name-part-type="species" reg="dasytoides">dasytoides</tp:taxon-name-part></tp:taxon-name>, misidentification).</comment></tp:nomenclature-citation></tp:nomenclature-citation-list></tp:nomenclature><tp:treatment-sec sec-type="type material" id="SECID0E1HAI"><title>Type material.</title><p>
              <bold>HOLOTYPE: CHINA: Yunnan</bold>: male (<abbrev xmlns:xlink="http://www.w3.org/1999/xlink" content-type="institution" xlink:title="Institute of Entomology, Southwest University, Chongqing, China" id="ABBRID0ECIAI" xlink:type="simple">SWU</abbrev>), Xiaoheijiang Forest Park [小黑江森林公园], Simao District [思茅区], Pu’er City [普洱市], 25.VII.2009, Zong-Qing Wang leg. <bold>PARATYPES: CHINA: Yunnan</bold>: 1 male (<abbrev xmlns:xlink="http://www.w3.org/1999/xlink" content-type="institution" xlink:title="Institute of Entomology, Southwest University, Chongqing, China" id="ABBRID0EJIAI" xlink:type="simple">SWU</abbrev>), around Jiujin Township [酒井乡] and Huimin Township [惠民乡], Lancang County [澜沧县], Pu’er City [普洱市], 1135m, 10.VI.1980, no collector recorded; 1 male (<abbrev xmlns:xlink="http://www.w3.org/1999/xlink" content-type="institution" xlink:title="Institute of Entomology, Southwest University, Chongqing, China" id="ABBRID0EOIAI" xlink:type="simple">SWU</abbrev>), Mengzhe Town [勐遮镇], Menghai County [勐海县], Xishuangbanna Prefecture [西双版纳州], 870m, 1.VI.1958, Zhi-Zi Chen leg.; 1 male (<abbrev xmlns:xlink="http://www.w3.org/1999/xlink" content-type="institution" xlink:title="Institute of Entomology, Southwest University, Chongqing, China" id="ABBRID0ETIAI" xlink:type="simple">SWU</abbrev>), Mengzhe Town, Menghai County, Xishuangbanna Prefecture, 875m, 4.VII.1958, Fu-Ji Pu leg.</p></tp:treatment-sec><tp:treatment-sec sec-type="material" id="SECID0EYIAI"><title>Other material examined.</title><p>
              <bold>CHINA: Yunnan</bold>: 1 male (<abbrev xmlns:xlink="http://www.w3.org/1999/xlink" content-type="institution" xlink:title="Institute of Entomology, Southwest University, Chongqing, China" id="ABBRID0EAJAI" xlink:type="simple">SWU</abbrev>), abdomen missing, around Jiujin Township and Huimin Township, Lancang County, Pu’er City, 1135m, 10.VI.1980, no collector recorded.</p></tp:treatment-sec><tp:treatment-sec sec-type="diagnosis" id="SECID0EFJAI"><title>Diagnosis.</title><p>This species resembles the <italic>tonkinensis</italic> population of <italic><tp:taxon-name><tp:taxon-name-part taxon-name-part-type="genus" reg="Eucorydia">E.</tp:taxon-name-part> <tp:taxon-name-part taxon-name-part-type="species" reg="dasytoides">dasytoides</tp:taxon-name-part></tp:taxon-name></italic>, but differs from the latter by: 1) having whitish pubescence at the base of tegmina, 2) the cerci of male is shorter; 3) median of supra-anal plate widely “V” shaped (Fig. <xref ref-type="fig" rid="F8">8C</xref>, No.1-2) (the concave part narrow, more round laterally in the supra-anal plate of <italic>tonkinensis</italic> population of <italic><tp:taxon-name><tp:taxon-name-part taxon-name-part-type="genus" reg="Eucorydia">E.</tp:taxon-name-part> <tp:taxon-name-part taxon-name-part-type="species" reg="dasytoides">dasytoides</tp:taxon-name-part></tp:taxon-name></italic>); 4) R2 elongate and rhomboid (Fig. <xref ref-type="fig" rid="F8">8C</xref>, No. 6) (nearly round in the <italic>tonkinensis</italic> population of <italic><tp:taxon-name><tp:taxon-name-part taxon-name-part-type="genus" reg="Eucorydia">E.</tp:taxon-name-part> <tp:taxon-name-part taxon-name-part-type="species" reg="dasytoides">dasytoides</tp:taxon-name-part></tp:taxon-name></italic> (Fig. <xref ref-type="fig" rid="F6">6F, G–O</xref>, No. 2).</p></tp:treatment-sec><tp:treatment-sec sec-type="description" id="SECID0E5KAI"><title>Description.</title><p>Male: measurements (mm): body length 13.8–15.1, overall length 18.9–21.5, pronotum length×width 4.5–4.8×6.8–7.4, tegmen length 14.1–15.9. Median size, metallic purplish blue (Fig. <xref ref-type="fig" rid="F7">7F–G</xref>).</p><p>Head shiny, metallic blackish blue; antennae (except the whitish segments), maxillary palpi and labial palpi black. Pronotum metallic blue, with black long setae. Tegmina with basal half metallic blue, the basal half of anal areas with white pubescence, distal half with a yellow band transversely across the tegmina which occupies nearly 1/6 of the tegmen length, the basal edge of the band metallic purple, the apical portion of tegmina blackish, slightly metallic purple. Wing brown, venation brown, distinct, median of the outer margin with elongate yellow spots, a yellow trail originates from each spot and extends to the median of the wing. Legs black, slightly pubescent, spines on the legs black, with apex reddish brown.</p><p>Abdomen in ventral view, margins pubescent, the last two and the lateral portions of 6<sup>th</sup> to 7<sup>th</sup> sternites black, slightly metallic, the rest orange. Supra-anal plate with hind median broadly concave, cerci short (Fig. <xref ref-type="fig" rid="F8">8C</xref>, No. 1-2); subgenital plate with two long and robust styli.</p><p>Genitalia (Fig. <xref ref-type="fig" rid="F8">8C</xref>): L3 with the apex hook gently curved; the appendage sclerite with basal left roundly protruding, hind portion elongate, gradually narrower; R2 elongate, slightly rhomboid shaped, details as in Fig. <xref ref-type="fig" rid="F8">8C</xref>, No. 6.</p><p>Female unknown.</p></tp:treatment-sec><tp:treatment-sec sec-type="etymology" id="SECID0E5LAI"><title>Etymology.</title><p>The species epithet “<tp:taxon-name><tp:taxon-name-part taxon-name-part-type="genus" reg="Eucorydia"/><tp:taxon-name-part taxon-name-part-type="species" reg="pilosa">pilosa</tp:taxon-name-part></tp:taxon-name>” refers to its whitish pubescence on tegmina base.</p></tp:treatment-sec><tp:treatment-sec sec-type="remarks" id="SECID0ENMAI"><title>Remarks.</title><p>This species and <italic><tp:taxon-name><tp:taxon-name-part taxon-name-part-type="genus" reg="Eucorydia">E.</tp:taxon-name-part> <tp:taxon-name-part taxon-name-part-type="species" reg="dasytoides">dasytoides</tp:taxon-name-part></tp:taxon-name></italic> were confused and misidentified in <xref ref-type="bibr" rid="B37">Woo et al. (1986)</xref>. They treated this species as <italic><tp:taxon-name><tp:taxon-name-part taxon-name-part-type="genus" reg="Eucorydia">E.</tp:taxon-name-part> <tp:taxon-name-part taxon-name-part-type="species" reg="dasytoides">dasytoides</tp:taxon-name-part></tp:taxon-name></italic>, and an <italic><tp:taxon-name><tp:taxon-name-part taxon-name-part-type="genus" reg="Eucorydia">E.</tp:taxon-name-part> <tp:taxon-name-part taxon-name-part-type="species" reg="dasytoides">dasytoides</tp:taxon-name-part></tp:taxon-name></italic> individual from Yunnan as a new species <italic><tp:taxon-name><tp:taxon-name-part taxon-name-part-type="genus" reg="Eucorydia">E.</tp:taxon-name-part> <tp:taxon-name-part taxon-name-part-type="species" reg="paucipilosa">paucipilosa</tp:taxon-name-part></tp:taxon-name></italic> Woo, Guo &amp; Feng.</p></tp:treatment-sec><tp:treatment-sec sec-type="natural history" id="SECID0EDOAI"><title>Natural history.</title><p>The holotype was found inside a mixture of humus by the second author.</p></tp:treatment-sec><tp:treatment-sec sec-type="distribution" id="SECID0EIOAI"><title>Distribution.</title><p>China: Yunnan.</p></tp:treatment-sec><tp:treatment-sec><!--Section generated to contain objects referenced in tp:taxon-treatment.--><fig id="F7" position="float" orientation="portrait"><label>Figure 7.</label><caption><p>
                  <bold>A–Q</bold> <italic><tp:taxon-name><tp:taxon-name-part taxon-name-part-type="genus" reg="Eucorydia">Eucorydia</tp:taxon-name-part></tp:taxon-name></italic> species from China <bold>A–E</bold> <italic><tp:taxon-name><tp:taxon-name-part taxon-name-part-type="genus" reg="Eucorydia">E.</tp:taxon-name-part> <tp:taxon-name-part taxon-name-part-type="species" reg="yunnanensis">yunnanensis</tp:taxon-name-part></tp:taxon-name></italic>: <bold>A–C</bold> holotype, male <bold>D–E</bold> male, from Anshun, Guizhou <bold>F–G</bold> <italic><tp:taxon-name><tp:taxon-name-part taxon-name-part-type="genus" reg="Eucorydia">E.</tp:taxon-name-part> <tp:taxon-name-part taxon-name-part-type="species" reg="pilosa">pilosa</tp:taxon-name-part></tp:taxon-name></italic> sp. n. male holotype from Xiaoheijiang, Yunnan <bold>H–I</bold> <italic><tp:taxon-name><tp:taxon-name-part taxon-name-part-type="genus" reg="Eucorydia">E.</tp:taxon-name-part> <tp:taxon-name-part taxon-name-part-type="species" reg="guilinensis">guilinensis</tp:taxon-name-part></tp:taxon-name></italic> sp. n. male holotype from Guilin, Guangxi <bold>J–K</bold> <italic><tp:taxon-name><tp:taxon-name-part taxon-name-part-type="genus" reg="Eucorydia">E.</tp:taxon-name-part> <tp:taxon-name-part taxon-name-part-type="species" reg="tangi">tangi</tp:taxon-name-part></tp:taxon-name></italic> sp. n. male holotype from Mayanghe, Guizhou <bold>L–O</bold> <italic><tp:taxon-name><tp:taxon-name-part taxon-name-part-type="genus" reg="Eucorydia">E.</tp:taxon-name-part> <tp:taxon-name-part taxon-name-part-type="species" reg="linglong">linglong</tp:taxon-name-part></tp:taxon-name></italic> sp. n.: <bold>L–M</bold> male holotype from Mt. Jianfengling, Hainan <bold>N–O</bold> female paratype from Shuolong, Guangxi <bold>P–Q</bold> <italic><tp:taxon-name><tp:taxon-name-part taxon-name-part-type="genus" reg="Eucorydia">E.</tp:taxon-name-part></tp:taxon-name></italic> sp. 2, female from Xiaoheijiang, Yunnan. Scale bars: 1 mm.</p></caption><graphic xmlns:xlink="http://www.w3.org/1999/xlink" xlink:href="zookeys-709-017-g007.jpg" id="oo_162539.jpg" position="float" orientation="portrait" xlink:type="simple"/></fig><fig id="F8" position="float" orientation="portrait"><label>Figure 8.</label><caption><p>
                  <bold>A–D</bold> Features of <italic><tp:taxon-name><tp:taxon-name-part taxon-name-part-type="genus" reg="Eucorydia">Eucorydia</tp:taxon-name-part></tp:taxon-name></italic> species (supra-anal plate (<bold>1</bold>), hind margin of supra-anal plate (<bold>2</bold>), genital hook/L3 (<bold>3</bold>), right phallomere with L7 (<bold>4</bold>), appendage sclerite/L7 (<bold>5</bold>), R2 (<bold>6</bold>)) <bold>A</bold> <italic><tp:taxon-name><tp:taxon-name-part taxon-name-part-type="genus" reg="Eucorydia">E.</tp:taxon-name-part> <tp:taxon-name-part taxon-name-part-type="species" reg="linglong">linglong</tp:taxon-name-part></tp:taxon-name></italic> sp. n. <bold>B</bold> <italic><tp:taxon-name><tp:taxon-name-part taxon-name-part-type="genus" reg="Eucorydia">E.</tp:taxon-name-part> <tp:taxon-name-part taxon-name-part-type="species" reg="yunnanensis">yunnanensis</tp:taxon-name-part></tp:taxon-name></italic> <bold>C</bold> <italic><tp:taxon-name><tp:taxon-name-part taxon-name-part-type="genus" reg="Eucorydia">E.</tp:taxon-name-part> <tp:taxon-name-part taxon-name-part-type="species" reg="pilosa">pilosa</tp:taxon-name-part></tp:taxon-name></italic> sp. n. <bold>D</bold> <italic><tp:taxon-name><tp:taxon-name-part taxon-name-part-type="genus" reg="Eucorydia">E.</tp:taxon-name-part> <tp:taxon-name-part taxon-name-part-type="species" reg="guilinensis">guilinensis</tp:taxon-name-part></tp:taxon-name></italic> sp. n. Scale bars 1 mm.</p></caption><graphic xmlns:xlink="http://www.w3.org/1999/xlink" xlink:href="zookeys-709-017-g008.jpg" id="oo_162540.jpg" position="float" orientation="portrait" xlink:type="simple"/></fig><fig id="F6" position="float" orientation="portrait"><label>Figure 6.</label><caption><p>
                  <bold>A–O</bold> Features of male <italic><tp:taxon-name><tp:taxon-name-part taxon-name-part-type="genus" reg="Eucorydia">Eucorydia</tp:taxon-name-part> <tp:taxon-name-part taxon-name-part-type="species" reg="dasytoides">dasytoides</tp:taxon-name-part></tp:taxon-name></italic> <bold>A</bold> supra-anal plate, ventral <bold>B</bold> hind margin of the supra-anal plate <bold>C</bold> genital hook (L3) <bold>D</bold> appendage sclerite (L7) <bold>E</bold> right phallomere with L7 <bold>F</bold> R2 <bold>G–O</bold> variation of the appendage sclerite (<bold>1</bold>) and R2 (<bold>2</bold>) from different localities: <bold>G</bold> from Jinxiu, Guangxi <bold>H</bold> from Mt. Jiangfengling, Hainan <bold>I</bold> from Taoyuan, Taiwan <bold>J</bold> from Taidong, Taiwan <bold>K</bold> from Mt. Tianmushan, Zhejiang <bold>L</bold> from Mt. Wuyishan, Fujian <bold>M</bold> from Yueyang, Hunan <bold>N</bold> from Zhenyuan, Guizhou <bold>O</bold> from Zhaotong, Yunnan. Scale bars 1 mm.</p></caption><graphic xmlns:xlink="http://www.w3.org/1999/xlink" xlink:href="zookeys-709-017-g006.jpg" id="oo_162538.jpg" position="float" orientation="portrait" xlink:type="simple"/></fig></tp:treatment-sec><ref-list><ref id="B37"><mixed-citation xmlns:xlink="http://www.w3.org/1999/xlink" xlink:type="simple">
          <person-group><name name-style="western"><surname>Woo</surname><given-names>FC</given-names></name><name name-style="western"><surname>Guo</surname><given-names>Y</given-names></name><name name-style="western"><surname>Feng</surname><given-names>P</given-names></name></person-group> (<year>1986</year>) <article-title>Notes on the genus <tp:taxon-name><tp:taxon-name-part taxon-name-part-type="genus">Eucorydia</tp:taxon-name-part></tp:taxon-name> of China (I).</article-title> <source>Entomotaxonomia</source> <volume>8</volume>(<issue>1-2</issue>): <fpage>153</fpage>–<lpage>157</lpage>.</mixed-citation></ref></ref-list></tp:taxon-treatment>
