# Supplementary material for: Revision of Eucorydia Hebard, 1929 from China, with notes on the genus and species worldwide (Blattodea, Corydioidea, Corydiidae)
Source: Zookeys. 2017 Oct 18;(709):17–56. doi: 10.3897/zookeys.709.14755 (PMC5704181; doi:10.3897/zookeys.709.14755)
Supplement: XML Treatment for Eucorydia splendida [file zookeys.709.14755-treatment7.xml]

<!DOCTYPE tp:taxon-treatment
  PUBLIC "-//TaxonX//DTD Taxonomic Treatment Publishing DTD v0 20100105//EN" "tax-treatment-NSO.dtd">
<tp:taxon-treatment xmlns:tp="http://www.plazi.org/taxpub"><tp:treatment-meta><kwd-group><label>Taxon classification</label><kwd><named-content xmlns:xlink="http://www.w3.org/1999/xlink" content-type="kingdom">Animalia</named-content></kwd><kwd><named-content xmlns:xlink="http://www.w3.org/1999/xlink" content-type="order">Blattodea</named-content></kwd><kwd><named-content xmlns:xlink="http://www.w3.org/1999/xlink" content-type="family">Corydiidae</named-content></kwd></kwd-group><mixed-citation publication-type="journal"><person-group><name><surname>Qiu</surname><given-names>Lu</given-names></name><name><surname>Che</surname><given-names>Yan-Li</given-names></name><name><surname>Wang</surname><given-names>Zong-Qing</given-names></name></person-group><article-title>Revision of <italic><tp:taxon-name><tp:taxon-name-part taxon-name-part-type="genus" reg="Eucorydia">Eucorydia</tp:taxon-name-part></tp:taxon-name></italic> Hebard, 1929 from China, with notes on the genus and species worldwide (<tp:taxon-name><tp:taxon-name-part taxon-name-part-type="order">Blattodea</tp:taxon-name-part></tp:taxon-name>, <tp:taxon-name><tp:taxon-name-part taxon-name-part-type="superfamily">Corydioidea</tp:taxon-name-part></tp:taxon-name>, <tp:taxon-name><tp:taxon-name-part taxon-name-part-type="family">Corydiidae</tp:taxon-name-part></tp:taxon-name>)</article-title><source>Zookeys</source><day>18</day><month>10</month><year>2017</year><volume>2017</volume><issue>709</issue><fpage>17</fpage><lpage>56</lpage><pub-id pub-id-type="doi">10.3897/zookeys.709.14755</pub-id></mixed-citation></tp:treatment-meta><tp:nomenclature><tp:taxon-name>
              <tp:taxon-name-part taxon-name-part-type="genus" reg="Eucorydia">Eucorydia</tp:taxon-name-part>
              <tp:taxon-name-part taxon-name-part-type="species" reg="splendida">splendida</tp:taxon-name-part>
              <object-id xmlns:xlink="http://www.w3.org/1999/xlink" content-type="zoobank" xlink:type="simple">http://zoobank.org/B34013FA-CEF2-43F4-90C9-C59711B8E402</object-id>
            </tp:taxon-name><tp:taxon-status xmlns:xlink="http://www.w3.org/1999/xlink" xlink:type="simple">sp. n.</tp:taxon-status><xref ref-type="fig" rid="F9">Figs 9G–J</xref><xref ref-type="fig" rid="F10">; 10B</xref><!--PageBreak--></tp:nomenclature><tp:treatment-sec sec-type="material" id="SECID0E1JJU"><title>Type material.</title><p>
             <bold>HOLOTYPE: CHINA: Yunnan</bold>: male (<named-content xmlns:xlink="http://www.w3.org/1999/xlink" content-type="dwc:institutional_code" xlink:type="simple">IZCAS</named-content>), Laowo Township [老窝乡], Lushui County [泸水县], Nujiang Prefecture [怒江州], 1670m, 25.VI.1981, Shu-Yong Wang leg. <bold>PARATYPE: CHINA: Yunnan</bold>: 1 female (JZZC), Baihualing <!--PageBreak-->[百花岭], Mt. Gaoligong [高黎贡山], Baoshan City [保山市], 25.VII.2016, no collector recorded.</p></tp:treatment-sec><tp:treatment-sec sec-type="diagnosis" id="SECID0E5BBI"><title>Diagnosis.</title><p>See under <italic><tp:taxon-name><tp:taxon-name-part taxon-name-part-type="genus" reg="Eucorydia">E.</tp:taxon-name-part> <tp:taxon-name-part taxon-name-part-type="species" reg="hilaris">hilaris</tp:taxon-name-part></tp:taxon-name></italic> and <italic><tp:taxon-name><tp:taxon-name-part taxon-name-part-type="genus" reg="Eucorydia">E.</tp:taxon-name-part> <tp:taxon-name-part taxon-name-part-type="species" reg="xizangensis">xizangensis</tp:taxon-name-part></tp:taxon-name></italic>.</p></tp:treatment-sec><tp:treatment-sec sec-type="description" id="SECID0E1CBI"><title>Description.</title><p>Male: measurements (mm): body length 13.0, overall length 16.2, pronotum length×width 3.8×6.3, tegmen length 13.2. Median size, metallic bluish green with large yellow area (Fig. <xref ref-type="fig" rid="F9">9G–H</xref>).</p><p>Head metallic bluish black, ocelli small but distinct. Pronotum metallic bluish green, with black setae. Mesonotum and metanotum purplish brown. Tegmina in resting position with basal half metallic bluish green, distal half orange entire, the border between the two colors W-shaped, the distal border of the metallic area much more blue than the rest of area; wings totally yellow. Legs brownish black, with black pubescence, spines on the legs brownish black, with apical portion brown.</p><p>Abdomen in ventral view bright orange, the last three sternites dark shiny brown, S6 with lateral parts brown, median orange; in dorsal view, bright orange, T6 and T7 with lateral margins narrowly blackish brown, T8 and T9 with median orange, lateral parts black. Supra-anal plate black, hind margin roundly concave, lateral corners round, cerci black (Fig. <xref ref-type="fig" rid="F10">10B</xref>, No. 1-2); subgenital plate black, styli robust, dark brown.</p><p>Genitalia (Fig. <xref ref-type="fig" rid="F10">10B</xref>): L3 slender, strongly curved, apical portion with a distinct hook, the apex of the curved point of the hook protruding; appendage sclerite with left portion roundly enlarged at the base, distal portion gradually narrowed, apex angular; R2 with left slightly protruded, shape as in Fig. <xref ref-type="fig" rid="F10">10B</xref>, No. 6, R3 with anterior portion reflexed.</p><p>Female: Coloration pattern similar to male, tegmina distinctly shorter than that of male (Fig. <xref ref-type="fig" rid="F9">9I–J</xref>).</p></tp:treatment-sec><tp:treatment-sec sec-type="etymology" id="SECID0E2DBI"><title>Etymology.</title><p>The specific epithet “<tp:taxon-name><tp:taxon-name-part taxon-name-part-type="genus" reg="Eucorydia"/><tp:taxon-name-part taxon-name-part-type="species" reg="splendida">splendida</tp:taxon-name-part></tp:taxon-name>” refers to its bright appearance.</p></tp:treatment-sec><tp:treatment-sec sec-type="distribution" id="SECID0EKEBI"><title>Distribution.</title><p>China: West Yunnan.</p></tp:treatment-sec><tp:treatment-sec><!--Section generated to contain objects referenced in tp:taxon-treatment.--><fig id="F9" position="float" orientation="portrait"><label>Figure 9.</label><caption><p>
                  <bold>A–J</bold> Habitus of <italic><tp:taxon-name><tp:taxon-name-part taxon-name-part-type="genus" reg="Eucorydia">Eucorydia</tp:taxon-name-part></tp:taxon-name></italic> species <bold>A–C</bold> male holotype of <italic><tp:taxon-name><tp:taxon-name-part taxon-name-part-type="genus" reg="Eucorydia">E.</tp:taxon-name-part> <tp:taxon-name-part taxon-name-part-type="species" reg="xizangensis">xizangensis</tp:taxon-name-part></tp:taxon-name></italic> <bold>D–F</bold> male holotype of <italic><tp:taxon-name><tp:taxon-name-part taxon-name-part-type="genus" reg="Eucorydia">E.</tp:taxon-name-part> <tp:taxon-name-part taxon-name-part-type="species" reg="hilaris">hilaris</tp:taxon-name-part></tp:taxon-name></italic> [D–F photographed by Zong-Qing Wang, copyright The Natural History Museum, United Kingdom (<named-content xmlns:xlink="http://www.w3.org/1999/xlink" content-type="dwc:institutional_code" xlink:type="simple">NHM</named-content>)] <bold>G–J</bold> <italic><tp:taxon-name><tp:taxon-name-part taxon-name-part-type="genus" reg="Eucorydia">E.</tp:taxon-name-part> <tp:taxon-name-part taxon-name-part-type="species" reg="splendida">splendida</tp:taxon-name-part></tp:taxon-name></italic> sp. n.: <bold>G–H</bold> male holotype <bold>I–J</bold> female paratype [<bold>I–J</bold> photographed by Jia-Zhi Zhang]. Scale bars 10 mm.</p></caption><graphic xmlns:xlink="http://www.w3.org/1999/xlink" xlink:href="zookeys-709-017-g009.jpg" id="oo_162541.jpg" position="float" orientation="portrait" xlink:type="simple"/></fig><fig id="F10" position="float" orientation="portrait"><label>Figure 10.</label><caption><p>
                  <bold>A–C</bold> Features of <italic><tp:taxon-name><tp:taxon-name-part taxon-name-part-type="genus" reg="Eucorydia">Eucorydia</tp:taxon-name-part></tp:taxon-name></italic> species (supra-anal plate (<bold>1</bold>), hind margin of supra-anal plate (<bold>2</bold>), genital hook/L3 (<bold>3</bold>), right phallomere with L7 (<bold>4</bold>), appendage sclerite/L7 (<bold>5</bold>), R2 (<bold>6</bold>)) <bold>A</bold> <italic><tp:taxon-name><tp:taxon-name-part taxon-name-part-type="genus" reg="Eucorydia">E.</tp:taxon-name-part> <tp:taxon-name-part taxon-name-part-type="species" reg="xizangensis">xizangensis</tp:taxon-name-part></tp:taxon-name></italic> <bold>B</bold> <italic><tp:taxon-name><tp:taxon-name-part taxon-name-part-type="genus" reg="Eucorydia">E.</tp:taxon-name-part> <tp:taxon-name-part taxon-name-part-type="species" reg="splendida">splendida</tp:taxon-name-part></tp:taxon-name></italic> sp. n. <bold>C</bold> <italic><tp:taxon-name><tp:taxon-name-part taxon-name-part-type="genus" reg="Eucorydia">E.</tp:taxon-name-part> <tp:taxon-name-part taxon-name-part-type="species" reg="tangi">tangi</tp:taxon-name-part></tp:taxon-name></italic> sp. n. Scale bars 1 mm.</p></caption><graphic xmlns:xlink="http://www.w3.org/1999/xlink" xlink:href="zookeys-709-017-g010.jpg" id="oo_162542.jpg" position="float" orientation="portrait" xlink:type="simple"/></fig></tp:treatment-sec></tp:taxon-treatment>
