# Supplementary material for: Revision of Eucorydia Hebard, 1929 from China, with notes on the genus and species worldwide (Blattodea, Corydioidea, Corydiidae)
Source: Zookeys. 2017 Oct 18;(709):17–56. doi: 10.3897/zookeys.709.14755 (PMC5704181; doi:10.3897/zookeys.709.14755)
Supplement: XML Treatment for Eucorydia tangi [file zookeys.709.14755-treatment10.xml]

<!DOCTYPE tp:taxon-treatment
  PUBLIC "-//TaxonX//DTD Taxonomic Treatment Publishing DTD v0 20100105//EN" "tax-treatment-NSO.dtd">
<tp:taxon-treatment xmlns:tp="http://www.plazi.org/taxpub"><tp:treatment-meta><kwd-group><label>Taxon classification</label><kwd><named-content xmlns:xlink="http://www.w3.org/1999/xlink" content-type="kingdom">Animalia</named-content></kwd><kwd><named-content xmlns:xlink="http://www.w3.org/1999/xlink" content-type="order">Blattodea</named-content></kwd><kwd><named-content xmlns:xlink="http://www.w3.org/1999/xlink" content-type="family">Corydiidae</named-content></kwd></kwd-group><mixed-citation publication-type="journal"><person-group><name><surname>Qiu</surname><given-names>Lu</given-names></name><name><surname>Che</surname><given-names>Yan-Li</given-names></name><name><surname>Wang</surname><given-names>Zong-Qing</given-names></name></person-group><article-title>Revision of <italic><tp:taxon-name><tp:taxon-name-part taxon-name-part-type="genus" reg="Eucorydia">Eucorydia</tp:taxon-name-part></tp:taxon-name></italic> Hebard, 1929 from China, with notes on the genus and species worldwide (<tp:taxon-name><tp:taxon-name-part taxon-name-part-type="order">Blattodea</tp:taxon-name-part></tp:taxon-name>, <tp:taxon-name><tp:taxon-name-part taxon-name-part-type="superfamily">Corydioidea</tp:taxon-name-part></tp:taxon-name>, <tp:taxon-name><tp:taxon-name-part taxon-name-part-type="family">Corydiidae</tp:taxon-name-part></tp:taxon-name>)</article-title><source>Zookeys</source><day>18</day><month>10</month><year>2017</year><volume>2017</volume><issue>709</issue><fpage>17</fpage><lpage>56</lpage><pub-id pub-id-type="doi">10.3897/zookeys.709.14755</pub-id></mixed-citation></tp:treatment-meta><tp:nomenclature><tp:taxon-name>
              <tp:taxon-name-part taxon-name-part-type="genus" reg="Eucorydia">Eucorydia</tp:taxon-name-part>
              <tp:taxon-name-part taxon-name-part-type="species" reg="tangi">tangi</tp:taxon-name-part>
              <object-id xmlns:xlink="http://www.w3.org/1999/xlink" content-type="zoobank" xlink:type="simple">http://zoobank.org/13AC255F-3D2D-4132-BFFF-838D32D3B1FF</object-id>
            </tp:taxon-name><tp:taxon-status xmlns:xlink="http://www.w3.org/1999/xlink" xlink:type="simple">sp. n.</tp:taxon-status><xref ref-type="fig" rid="F7">Figs 7J–K</xref><xref ref-type="fig" rid="F10">; 10C</xref></tp:nomenclature><tp:treatment-sec sec-type="type material" id="SECID0E5RBI"><title>Type material.</title><p>
              <bold>HOLOTYPE: CHINA: Guizhou</bold>: Male (<abbrev xmlns:xlink="http://www.w3.org/1999/xlink" content-type="institution" xlink:title="Institute of Entomology, Southwest University, Chongqing, China" id="ABBRID0EGSBI" xlink:type="simple">SWU</abbrev>, ex <abbrev xmlns:xlink="http://www.w3.org/1999/xlink" content-type="institution" xlink:title="Shanghai Normal University, Shanghai, China" id="ABBRID0ELSBI" xlink:type="simple">SHNU</abbrev>), Lijiaba [李家坝], Mayanghe Natural Reserve [麻阳河自然保护区], Yanhe County [沿河县], 700m, 7.VI.2007, Liang Tang leg. <bold>PARATYPES: CHINA: Guizhou</bold>: 5 males (<abbrev xmlns:xlink="http://www.w3.org/1999/xlink" content-type="institution" xlink:title="Guizhou University, Guiyang, China" id="ABBRID0ESSBI" xlink:type="simple">GZU</abbrev>), Daheba [大河坝], Yanhe County [沿河县], 450–700m, 5–12.VI.2007, Qiong-Zhang Song leg.</p></tp:treatment-sec><tp:treatment-sec sec-type="diagnosis" id="SECID0EXSBI"><title>Diagnosis.</title><p>This species resembles <italic><tp:taxon-name><tp:taxon-name-part taxon-name-part-type="genus" reg="Eucorydia">Eucorydia</tp:taxon-name-part> <tp:taxon-name-part taxon-name-part-type="species" reg="guilinensis">guilinensis</tp:taxon-name-part></tp:taxon-name></italic> sp. n., but can be distinguished from the latter by the following characters: 1) body larger (15.9–16.3 mm) and broader (8.6–8.8 mm), while body small (13.8–14.2 mm) and narrow (7.0–7.2 mm) in <italic><tp:taxon-name><tp:taxon-name-part taxon-name-part-type="genus" reg="Eucorydia">E.</tp:taxon-name-part> <tp:taxon-name-part taxon-name-part-type="species" reg="guilinensis">guilinensis</tp:taxon-name-part></tp:taxon-name></italic>; 2) the white pubescence on tegmina is mainly limited to the suture of left tegmen and 1/3 of basal anal area on both tegmina, while the pubescence more widely distributed at the base of tegmina in <italic><tp:taxon-name><tp:taxon-name-part taxon-name-part-type="genus" reg="Eucorydia">E.</tp:taxon-name-part> <tp:taxon-name-part taxon-name-part-type="species" reg="guilinensis">guilinensis</tp:taxon-name-part></tp:taxon-name></italic>; 3) the concave part of supra-anal plate more straight (Fig. <xref ref-type="fig" rid="F10">10C</xref>, No. 1-2), while more round in <italic><tp:taxon-name><tp:taxon-name-part taxon-name-part-type="genus" reg="Eucorydia">E.</tp:taxon-name-part> <tp:taxon-name-part taxon-name-part-type="species" reg="guilinensis">guilinensis</tp:taxon-name-part></tp:taxon-name></italic> (Fig. <xref ref-type="fig" rid="F8">8D</xref>, No. 1-2); 4) the appendage sclerite with basal left protruded, distal margin of the protruded part straight (Fig. <xref ref-type="fig" rid="F10">10C</xref>, No. 5), while the appendage sclerite with basal left protruded and strongely curved toward posterior (Fig. <xref ref-type="fig" rid="F8">8D</xref>, No. 5).</p></tp:treatment-sec><tp:treatment-sec sec-type="description" id="SECID0EZUBI"><title>Description.</title><p>Male: Measurements (mm): body length 12.7–13.2, overall length 15.9–16.3, pronotum length×width 3.9–4.1×6.8–7.0, tegmen length 12.6–12.8. Median size, broad, generally metallic green with orange band (Fig. <xref ref-type="fig" rid="F7">7J–K</xref>).</p><p>Head metallic greenish black, vertex with black pubescence. Pronotum metallic greenish blue entire, with short white pubescence, margins with black setae. Tegmen short and broad, metallic greenish blue, in resting position, the distal half of tegmina with a transverse orange band, occupying nearly 1/7 of the tegmen length, apical portion of the tegmen metallic bluish brown; surface of the basal edges of the tegmina, the sutural margin of left tegmen, and the orange band covered with short white pubescence. Wing transparent, slightly brownish. Legs dark brown, with blackish pubescence, spines on the legs brown.</p><p>Abdomen in ventral view brownish black, lateral margins orange except the last four sternites; in dorsal view, terga purplish black, T3-T5 orange laterally. Supra-anal plate dark brown, hind margin concave, cerci dark brown, short (Fig. <xref ref-type="fig" rid="F10">10C</xref>, No. 1-2); subgenital plate with robust styli.</p><p>Genitalia (Fig. <xref ref-type="fig" rid="F10">10C</xref>): L3 slender, curved, apex with a distinct hook; the appendage sclerite with basal left protruding, distal margin of the protruded part straight, distal portion with a bud-like process; R2 round, basal left with a shallow protruding, shape as in Fig. <xref ref-type="fig" rid="F10">10C</xref>, No. 6.</p><p>Female unknown.</p></tp:treatment-sec><tp:treatment-sec sec-type="etymology" id="SECID0EVVBI"><title>Etymology.</title><p>This species is named in honor of Mr. Liang Tang (<abbrev xmlns:xlink="http://www.w3.org/1999/xlink" content-type="institution" xlink:title="Shanghai Normal University, Shanghai, China" id="ABBRID0E2VBI" xlink:type="simple">SHNU</abbrev>), the collector of the holotype.</p></tp:treatment-sec><tp:treatment-sec sec-type="distribution" id="SECID0EAWBI"><title>Distribution.</title><p>China: Guizhou.</p></tp:treatment-sec><tp:treatment-sec><!--Section generated to contain objects referenced in tp:taxon-treatment.--><fig id="F7" position="float" orientation="portrait"><label>Figure 7.</label><caption><p>
                  <bold>A–Q</bold> <italic><tp:taxon-name><tp:taxon-name-part taxon-name-part-type="genus" reg="Eucorydia">Eucorydia</tp:taxon-name-part></tp:taxon-name></italic> species from China <bold>A–E</bold> <italic><tp:taxon-name><tp:taxon-name-part taxon-name-part-type="genus" reg="Eucorydia">E.</tp:taxon-name-part> <tp:taxon-name-part taxon-name-part-type="species" reg="yunnanensis">yunnanensis</tp:taxon-name-part></tp:taxon-name></italic>: <bold>A–C</bold> holotype, male <bold>D–E</bold> male, from Anshun, Guizhou <bold>F–G</bold> <italic><tp:taxon-name><tp:taxon-name-part taxon-name-part-type="genus" reg="Eucorydia">E.</tp:taxon-name-part> <tp:taxon-name-part taxon-name-part-type="species" reg="pilosa">pilosa</tp:taxon-name-part></tp:taxon-name></italic> sp. n. male holotype from Xiaoheijiang, Yunnan <bold>H–I</bold> <italic><tp:taxon-name><tp:taxon-name-part taxon-name-part-type="genus" reg="Eucorydia">E.</tp:taxon-name-part> <tp:taxon-name-part taxon-name-part-type="species" reg="guilinensis">guilinensis</tp:taxon-name-part></tp:taxon-name></italic> sp. n. male holotype from Guilin, Guangxi <bold>J–K</bold> <italic><tp:taxon-name><tp:taxon-name-part taxon-name-part-type="genus" reg="Eucorydia">E.</tp:taxon-name-part> <tp:taxon-name-part taxon-name-part-type="species" reg="tangi">tangi</tp:taxon-name-part></tp:taxon-name></italic> sp. n. male holotype from Mayanghe, Guizhou <bold>L–O</bold> <italic><tp:taxon-name><tp:taxon-name-part taxon-name-part-type="genus" reg="Eucorydia">E.</tp:taxon-name-part> <tp:taxon-name-part taxon-name-part-type="species" reg="linglong">linglong</tp:taxon-name-part></tp:taxon-name></italic> sp. n.: <bold>L–M</bold> male holotype from Mt. Jianfengling, Hainan <bold>N–O</bold> female paratype from Shuolong, Guangxi <bold>P–Q</bold> <italic><tp:taxon-name><tp:taxon-name-part taxon-name-part-type="genus" reg="Eucorydia">E.</tp:taxon-name-part></tp:taxon-name></italic> sp. 2, female from Xiaoheijiang, Yunnan. Scale bars: 1 mm.</p></caption><graphic xmlns:xlink="http://www.w3.org/1999/xlink" xlink:href="zookeys-709-017-g007.jpg" id="oo_162539.jpg" position="float" orientation="portrait" xlink:type="simple"/></fig><fig id="F10" position="float" orientation="portrait"><label>Figure 10.</label><caption><p>
                  <bold>A–C</bold> Features of <italic><tp:taxon-name><tp:taxon-name-part taxon-name-part-type="genus" reg="Eucorydia">Eucorydia</tp:taxon-name-part></tp:taxon-name></italic> species (supra-anal plate (<bold>1</bold>), hind margin of supra-anal plate (<bold>2</bold>), genital hook/L3 (<bold>3</bold>), right phallomere with L7 (<bold>4</bold>), appendage sclerite/L7 (<bold>5</bold>), R2 (<bold>6</bold>)) <bold>A</bold> <italic><tp:taxon-name><tp:taxon-name-part taxon-name-part-type="genus" reg="Eucorydia">E.</tp:taxon-name-part> <tp:taxon-name-part taxon-name-part-type="species" reg="xizangensis">xizangensis</tp:taxon-name-part></tp:taxon-name></italic> <bold>B</bold> <italic><tp:taxon-name><tp:taxon-name-part taxon-name-part-type="genus" reg="Eucorydia">E.</tp:taxon-name-part> <tp:taxon-name-part taxon-name-part-type="species" reg="splendida">splendida</tp:taxon-name-part></tp:taxon-name></italic> sp. n. <bold>C</bold> <italic><tp:taxon-name><tp:taxon-name-part taxon-name-part-type="genus" reg="Eucorydia">E.</tp:taxon-name-part> <tp:taxon-name-part taxon-name-part-type="species" reg="tangi">tangi</tp:taxon-name-part></tp:taxon-name></italic> sp. n. Scale bars 1 mm.</p></caption><graphic xmlns:xlink="http://www.w3.org/1999/xlink" xlink:href="zookeys-709-017-g010.jpg" id="oo_162542.jpg" position="float" orientation="portrait" xlink:type="simple"/></fig><fig id="F8" position="float" orientation="portrait"><label>Figure 8.</label><caption><p>
                  <bold>A–D</bold> Features of <italic><tp:taxon-name><tp:taxon-name-part taxon-name-part-type="genus" reg="Eucorydia">Eucorydia</tp:taxon-name-part></tp:taxon-name></italic> species (supra-anal plate (<bold>1</bold>), hind margin of supra-anal plate (<bold>2</bold>), genital hook/L3 (<bold>3</bold>), right phallomere with L7 (<bold>4</bold>), appendage sclerite/L7 (<bold>5</bold>), R2 (<bold>6</bold>)) <bold>A</bold> <italic><tp:taxon-name><tp:taxon-name-part taxon-name-part-type="genus" reg="Eucorydia">E.</tp:taxon-name-part> <tp:taxon-name-part taxon-name-part-type="species" reg="linglong">linglong</tp:taxon-name-part></tp:taxon-name></italic> sp. n. <bold>B</bold> <italic><tp:taxon-name><tp:taxon-name-part taxon-name-part-type="genus" reg="Eucorydia">E.</tp:taxon-name-part> <tp:taxon-name-part taxon-name-part-type="species" reg="yunnanensis">yunnanensis</tp:taxon-name-part></tp:taxon-name></italic> <bold>C</bold> <italic><tp:taxon-name><tp:taxon-name-part taxon-name-part-type="genus" reg="Eucorydia">E.</tp:taxon-name-part> <tp:taxon-name-part taxon-name-part-type="species" reg="pilosa">pilosa</tp:taxon-name-part></tp:taxon-name></italic> sp. n. <bold>D</bold> <italic><tp:taxon-name><tp:taxon-name-part taxon-name-part-type="genus" reg="Eucorydia">E.</tp:taxon-name-part> <tp:taxon-name-part taxon-name-part-type="species" reg="guilinensis">guilinensis</tp:taxon-name-part></tp:taxon-name></italic> sp. n. Scale bars 1 mm.</p></caption><graphic xmlns:xlink="http://www.w3.org/1999/xlink" xlink:href="zookeys-709-017-g008.jpg" id="oo_162540.jpg" position="float" orientation="portrait" xlink:type="simple"/></fig></tp:treatment-sec></tp:taxon-treatment>
