# Supplementary material for: Revision of Eucorydia Hebard, 1929 from China, with notes on the genus and species worldwide (Blattodea, Corydioidea, Corydiidae)
Source: Zookeys. 2017 Oct 18;(709):17–56. doi: 10.3897/zookeys.709.14755 (PMC5704181; doi:10.3897/zookeys.709.14755)
Supplement: XML Treatment for Eucorydia aenea [file zookeys.709.14755-treatment11.xml]

<!DOCTYPE tp:taxon-treatment
  PUBLIC "-//TaxonX//DTD Taxonomic Treatment Publishing DTD v0 20100105//EN" "tax-treatment-NSO.dtd">
<tp:taxon-treatment xmlns:tp="http://www.plazi.org/taxpub"><tp:treatment-meta><kwd-group><label>Taxon classification</label><kwd><named-content xmlns:xlink="http://www.w3.org/1999/xlink" content-type="kingdom">Animalia</named-content></kwd><kwd><named-content xmlns:xlink="http://www.w3.org/1999/xlink" content-type="order">Blattodea</named-content></kwd><kwd><named-content xmlns:xlink="http://www.w3.org/1999/xlink" content-type="family">Corydiidae</named-content></kwd></kwd-group><mixed-citation publication-type="journal"><person-group><name><surname>Qiu</surname><given-names>Lu</given-names></name><name><surname>Che</surname><given-names>Yan-Li</given-names></name><name><surname>Wang</surname><given-names>Zong-Qing</given-names></name></person-group><article-title>Revision of <italic><tp:taxon-name><tp:taxon-name-part taxon-name-part-type="genus" reg="Eucorydia">Eucorydia</tp:taxon-name-part></tp:taxon-name></italic> Hebard, 1929 from China, with notes on the genus and species worldwide (<tp:taxon-name><tp:taxon-name-part taxon-name-part-type="order">Blattodea</tp:taxon-name-part></tp:taxon-name>, <tp:taxon-name><tp:taxon-name-part taxon-name-part-type="superfamily">Corydioidea</tp:taxon-name-part></tp:taxon-name>, <tp:taxon-name><tp:taxon-name-part taxon-name-part-type="family">Corydiidae</tp:taxon-name-part></tp:taxon-name>)</article-title><source>Zookeys</source><day>18</day><month>10</month><year>2017</year><volume>2017</volume><issue>709</issue><fpage>17</fpage><lpage>56</lpage><pub-id pub-id-type="doi">10.3897/zookeys.709.14755</pub-id></mixed-citation></tp:treatment-meta><tp:nomenclature><tp:taxon-name>
              <tp:taxon-name-part taxon-name-part-type="genus" reg="Eucorydia">Eucorydia</tp:taxon-name-part>
              <tp:taxon-name-part taxon-name-part-type="species" reg="aenea">aenea</tp:taxon-name-part>
            </tp:taxon-name><tp:taxon-authority>(Brunner von Wattenwyl, 1865)</tp:taxon-authority><xref ref-type="fig" rid="F11">Fig. 11A–G</xref><!--PageBreak--><tp:nomenclature-citation-list><tp:nomenclature-citation><tp:taxon-name>
                  <tp:taxon-name-part taxon-name-part-type="genus" reg="Corydia">Corydia</tp:taxon-name-part> <tp:taxon-name-part taxon-name-part-type="species" reg="aenea">aenea</tp:taxon-name-part></tp:taxon-name><comment>Brunner von Wattenwyl, 1865: 340, male, “Indes orientales”; <xref ref-type="bibr" rid="B34">Walker 1869</xref>: 126; Brunner von Wattenwyl 1893: 39, t. 1, f. 15, female; <xref ref-type="bibr" rid="B18">Kirby 1904</xref>: 167 (<tp:taxon-name><tp:taxon-name-part taxon-name-part-type="genus" reg="Corydia">Corydia</tp:taxon-name-part> <tp:taxon-name-part taxon-name-part-type="species" reg="aenea">aenea</tp:taxon-name-part></tp:taxon-name>); <xref ref-type="bibr" rid="B30">Shelford 1906</xref>: 504; <xref ref-type="bibr" rid="B12">Hanitsch 1927</xref>: 41; <xref ref-type="bibr" rid="B22">Princis 1950</xref>: 203.</comment></tp:nomenclature-citation><tp:nomenclature-citation><tp:taxon-name>
                  <tp:taxon-name-part taxon-name-part-type="genus" reg="Eucorydia">Eucorydia</tp:taxon-name-part> <tp:taxon-name-part taxon-name-part-type="species" reg="aenea">aenea</tp:taxon-name-part></tp:taxon-name><comment>: <xref ref-type="bibr" rid="B15">Hebard 1929</xref>: 98; <xref ref-type="bibr" rid="B26">Princis 1963</xref>: 81; <xref ref-type="bibr" rid="B1">Asahina 1971</xref>: 258 (part).</comment></tp:nomenclature-citation></tp:nomenclature-citation-list></tp:nomenclature><tp:treatment-sec sec-type="type material" id="SECID0EUZBI"><title>Type material examined.</title><p>
              <bold>LECTOTYPE</bold> of <italic><tp:taxon-name><tp:taxon-name-part taxon-name-part-type="genus" reg="Corydia">Corydia</tp:taxon-name-part> <tp:taxon-name-part taxon-name-part-type="species" reg="aenea">aenea</tp:taxon-name-part></tp:taxon-name></italic>, <bold>here designated</bold>, male (<named-content xmlns:xlink="http://www.w3.org/1999/xlink" content-type="dwc:institutional_code" xlink:type="simple">NHMV</named-content>), <bold>INDIA</bold>: “Ostindien, fr. Fieber (handwriting), Coll. Br. v. W. (East India, Fieber leg., collection of Brunner von Wattenwyl)”, with a blue label: “6128”, a red label with unrecognized letter, a designated label: “LECTOTYPE/ <italic><tp:taxon-name><tp:taxon-name-part taxon-name-part-type="genus" reg="Corydia">Corydia</tp:taxon-name-part> <tp:taxon-name-part taxon-name-part-type="species" reg="aenea">aenea</tp:taxon-name-part></tp:taxon-name></italic> Brunner von Wattenwyl, 1865 ♂/ des. Clyde Qiu (= Lu Qiu) 2016”.</p></tp:treatment-sec><tp:treatment-sec sec-type="material" id="SECID0E21BI"><title>Other material examined.</title><p>
              <bold>INDIA</bold>: 2 males (<named-content xmlns:xlink="http://www.w3.org/1999/xlink" content-type="dwc:institutional_code" xlink:type="simple">NHMV</named-content>), same data as the lectotype, one with a round yellow labeled: “18”. <bold>VIETNAM</bold>: 1 male (<named-content xmlns:xlink="http://www.w3.org/1999/xlink" content-type="dwc:institutional_code" xlink:type="simple">NHMV</named-content>), “Cochinchina (Currently in South Vietnam), Saussure, Coll. Br. v. W.”, a bluish green label: “8494”; 2 males (<named-content xmlns:xlink="http://www.w3.org/1999/xlink" content-type="dwc:institutional_code" xlink:type="simple">GMNH</named-content>), all with the following labels: “♂/ Cochinchine/ M??? Saussure”, a yellow determination label: “<italic>Corydia aenea</italic> Br. ♀”; <bold>MYANMAR</bold>: 1♀ (<named-content xmlns:xlink="http://www.w3.org/1999/xlink" content-type="dwc:institutional_code" xlink:type="simple">NHMV</named-content>), “Palon/ (Pegù) / L. Fea. VIII.IX.87”, “Collectio Br. v. W.”, a blue label: “19.084.”; 2♀♀ <!--PageBreak--><!--PageBreak-->(<named-content xmlns:xlink="http://www.w3.org/1999/xlink" content-type="dwc:institutional_code" xlink:type="simple">GMNH</named-content>), all with the following labels: “Palon/ (Pegù)/ L. Fea. VIII.IX.87”, “620/ 8g/ Birmania./ Indesor./ Mus. de Genes”, two determination labels: “<italic>Corydia aenea</italic> Br. ♀” (yellow label), “<italic>Corydia aenea</italic>”; <bold>THAILAND</bold>: 1 male (<named-content xmlns:xlink="http://www.w3.org/1999/xlink" content-type="dwc:institutional_code" xlink:type="simple">NHM</named-content>, No. #876266), “Thailand/ LOT. 2522 S. LOT/ Sam Ngow, Tak./ June. 12. 1959/ ? COLL”, a label with number: “105”, “Pres by Com Inst Ent/ B M 1964-2”, “<italic>Eucorydia aenea</italic> (Brunner)/ det. J. A. Meadows, 1968”.</p></tp:treatment-sec><tp:treatment-sec sec-type="diagnosis" id="SECID0EW4BI"><title>Diagnosis.</title><p>Total length (including tegmina) nearly 15.0 mm for male, 12.0 mm for female. Body metallic blue, head metallic blue, legs dark brown, tegmina metallic blue, anterior lateral margin of the tegmen with an elongate yellow spot, tegmen surface with circle white pubescence. Abdomen in ventral view brownish black, three segments orange laterally, in dorsal view dark with metallic blue, three segments orange laterally.</p><fig id="F11" position="float" orientation="portrait"><label>Figure 11.</label><caption><p>
                  <bold>A–N</bold> <italic><tp:taxon-name><tp:taxon-name-part taxon-name-part-type="genus" reg="Eucorydia">Eucorydia</tp:taxon-name-part> <tp:taxon-name-part taxon-name-part-type="species" reg="species">species</tp:taxon-name-part></tp:taxon-name></italic> outside China <bold>A–G</bold> <italic><tp:taxon-name><tp:taxon-name-part taxon-name-part-type="genus" reg="Eucorydia">E.</tp:taxon-name-part> <tp:taxon-name-part taxon-name-part-type="species" reg="aenea">aenea</tp:taxon-name-part></tp:taxon-name></italic>: <bold>A–C</bold> lectotype of <italic><tp:taxon-name><tp:taxon-name-part taxon-name-part-type="genus" reg="Corydia">Corydia</tp:taxon-name-part> <tp:taxon-name-part taxon-name-part-type="species" reg="aenea">aenea</tp:taxon-name-part></tp:taxon-name></italic>, male <bold>D–E</bold> male, from east India <bold>F–G</bold> female, from Palon, Myanmar [A–G © by Natural History Museum Vienna, NOaS Image Collection, Harald Bruckner, published with permission] <bold>H–K</bold> <italic><tp:taxon-name><tp:taxon-name-part taxon-name-part-type="genus" reg="Eucorydia">E.</tp:taxon-name-part> <tp:taxon-name-part taxon-name-part-type="species" reg="forceps">forceps</tp:taxon-name-part></tp:taxon-name></italic>: <bold>H–J</bold> holotype of <italic><tp:taxon-name><tp:taxon-name-part taxon-name-part-type="genus" reg="Corydia">Corydia</tp:taxon-name-part> <tp:taxon-name-part taxon-name-part-type="species" reg="forceps">forceps</tp:taxon-name-part></tp:taxon-name></italic>, male [H–J photographed by Katherine Child and provided by Amoret Spooner, copyright Oxford University Museum of Natural History, Oxford (<named-content xmlns:xlink="http://www.w3.org/1999/xlink" content-type="dwc:institutional_code" xlink:type="simple">OUM</named-content>)] <bold>K</bold> original figure of <italic><tp:taxon-name><tp:taxon-name-part taxon-name-part-type="genus" reg="Corydia">Corydia</tp:taxon-name-part> <tp:taxon-name-part taxon-name-part-type="species" reg="forceps">forceps</tp:taxon-name-part></tp:taxon-name></italic> in <xref ref-type="bibr" rid="B10">Hanitsch (1915)</xref> <bold>L–N</bold> holotype of <italic><tp:taxon-name><tp:taxon-name-part taxon-name-part-type="genus" reg="Eucorydia">Eucorydia</tp:taxon-name-part> <tp:taxon-name-part taxon-name-part-type="species" reg="gemma">gemma</tp:taxon-name-part></tp:taxon-name></italic>, male [<bold>L–N</bold> provided by Jason Weintraub, copyright by the Academy of Natural Sciences of Drexel University, Philadelphia, United States (<named-content xmlns:xlink="http://www.w3.org/1999/xlink" content-type="dwc:institutional_code" xlink:type="simple">ANSP</named-content>)]. Scale bars 10 mm, <bold>A–G, K</bold> without scale bar.</p></caption><graphic xmlns:xlink="http://www.w3.org/1999/xlink" xlink:href="zookeys-709-017-g011.jpg" id="oo_162543.jpg" position="float" orientation="portrait" xlink:type="simple"/></fig></tp:treatment-sec><tp:treatment-sec sec-type="remarks" id="SECID0EUBCI"><title>Remarks.</title><p>This species is characterized by tegmina with two elongate yellow spots, whitish pubescence, and the abdomen with lateral portions orange emarginated. The original description didn’t mention how many specimens were designated as types. We found three specimens from <named-content xmlns:xlink="http://www.w3.org/1999/xlink" content-type="dwc:institutional_code" xlink:type="simple">NHMV</named-content> which were all labeled “Ostindien, fr. Fieber, Coll. Br. v. W.”. None had a type label, except one with a red label which was handwritten with an illegible letter. We consider this specimen as the one which Brunner von Wattenwyl studied (Brunner von Wattenwyl 1865); it is the only one to possess an opened tegmen and wing, and the original description paid much attention to the tegmen and wing. Also, because of the red label, we designated it as the lectotype.</p><p>
              <xref ref-type="bibr" rid="B33">Walker (1868)</xref> reported <italic><tp:taxon-name><tp:taxon-name-part taxon-name-part-type="genus" reg="Eucorydia">Eucorydia</tp:taxon-name-part> <tp:taxon-name-part taxon-name-part-type="species" reg="dasytoides">dasytoides</tp:taxon-name-part></tp:taxon-name></italic> var. β from Siam as “abdomen beneath with a large luteous patch on each side. Fore wings without a band, but with an elongated spot on the costa”. This description and locality agree with <italic><tp:taxon-name><tp:taxon-name-part taxon-name-part-type="genus" reg="Eucorydia">E.</tp:taxon-name-part> <tp:taxon-name-part taxon-name-part-type="species" reg="aenea">aenea</tp:taxon-name-part></tp:taxon-name></italic>, so we consider this <italic><tp:taxon-name><tp:taxon-name-part taxon-name-part-type="genus" reg="Eucorydia">E.</tp:taxon-name-part> <tp:taxon-name-part taxon-name-part-type="species" reg="dasytoides">dasytoides</tp:taxon-name-part></tp:taxon-name></italic> var. β as <italic><tp:taxon-name><tp:taxon-name-part taxon-name-part-type="genus" reg="Eucorydia">E.</tp:taxon-name-part> <tp:taxon-name-part taxon-name-part-type="species" reg="aenea">aenea</tp:taxon-name-part></tp:taxon-name></italic>.</p></tp:treatment-sec><tp:treatment-sec sec-type="distribution" id="SECID0ERDCI"><title>Distribution.</title><p>East India, Thailand, South Vietnam, Myanmar.</p></tp:treatment-sec><ref-list><ref id="B10"><mixed-citation xmlns:xlink="http://www.w3.org/1999/xlink" xlink:type="simple">
          <person-group><name name-style="western"><surname>Hanitsch</surname><given-names>R</given-names></name></person-group> (<year>1915</year>) <article-title>Malayan Blattidæ.</article-title> <source>Journal Straits Branch Royal Asiatic Society</source> <volume>69</volume>: <fpage>17</fpage>–<lpage>178</lpage>.</mixed-citation></ref><ref id="B34"><mixed-citation xmlns:xlink="http://www.w3.org/1999/xlink" xlink:type="simple">
          <person-group><name name-style="western"><surname>Walker</surname><given-names>F</given-names></name></person-group> (<year>1869</year>) <source>Catalogue of the Specimens of <tp:taxon-name><tp:taxon-name-part taxon-name-part-type="order">Dermaptera</tp:taxon-name-part></tp:taxon-name><tp:taxon-name><tp:taxon-name-part taxon-name-part-type="order">Saltatoria</tp:taxon-name-part></tp:taxon-name> and Supplement to the Blattariæ in the Collection of the British Museum.</source> <publisher-name>British Museum</publisher-name>, <publisher-loc>London</publisher-loc>, <size units="page">224 pp</size>.</mixed-citation></ref><ref id="B18"><mixed-citation xmlns:xlink="http://www.w3.org/1999/xlink" xlink:type="simple">
          <person-group><name name-style="western"><surname>Kirby</surname><given-names>WF</given-names></name></person-group> (<year>1904</year>) <source>A Synonymic Catalogue of <tp:taxon-name><tp:taxon-name-part taxon-name-part-type="order">Orthoptera</tp:taxon-name-part></tp:taxon-name>. Vol. I. <tp:taxon-name><tp:taxon-name-part taxon-name-part-type="order">Orthoptera</tp:taxon-name-part></tp:taxon-name><tp:taxon-name><tp:taxon-name-part taxon-name-part-type="order">Euplexoptera</tp:taxon-name-part></tp:taxon-name>, Cursoria, et Gressoria. (Forficulidæ, Hemimeridæ, Blattidæ, Mantidæ, Phasmidæ.).</source> <publisher-name>British Museum</publisher-name>, <publisher-loc>London</publisher-loc>, <size units="page">501 pp</size>. <ext-link xlink:type="simple" ext-link-type="doi" xlink:href="10.1080/00222930308678790">https://doi.org/10.1080/00222930308678790</ext-link></mixed-citation></ref><ref id="B30"><mixed-citation xmlns:xlink="http://www.w3.org/1999/xlink" xlink:type="simple">
          <person-group><name name-style="western"><surname>Shelford</surname><given-names>R</given-names></name></person-group> (<year>1906</year>) Studies of the <tp:taxon-name><tp:taxon-name-part taxon-name-part-type="family">Blattidae</tp:taxon-name-part></tp:taxon-name>. Transactions of the Entomological Society of London, 231–278.</mixed-citation></ref><ref id="B12"><mixed-citation xmlns:xlink="http://www.w3.org/1999/xlink" xlink:type="simple">
          <person-group><name name-style="western"><surname>Hanitsch</surname><given-names>R</given-names></name></person-group> (<year>1927</year>) <article-title>On a collection of <tp:taxon-name><tp:taxon-name-part taxon-name-part-type="family">Blattidae</tp:taxon-name-part></tp:taxon-name> from southern Annam.</article-title> <source>Journal of the Siam Society, Natural History Supplement</source> <volume>7</volume>(<issue>1</issue>): <fpage>7</fpage>–<lpage>48</lpage>.</mixed-citation></ref><ref id="B22"><mixed-citation xmlns:xlink="http://www.w3.org/1999/xlink" xlink:type="simple">
          <person-group><name name-style="western"><surname>Princis</surname><given-names>K</given-names></name></person-group> (<year>1950</year>) <article-title>Entomological results from the Swedish Expedition 1934 to Burma and British India, <tp:taxon-name><tp:taxon-name-part taxon-name-part-type="suborder">Blattaria</tp:taxon-name-part></tp:taxon-name>.</article-title> <source>Arkiv för Zoologi</source> <volume>1</volume>: <fpage>203</fpage>–<lpage>222</lpage>.</mixed-citation></ref><ref id="B15"><mixed-citation xmlns:xlink="http://www.w3.org/1999/xlink" xlink:type="simple">
          <person-group><name name-style="western"><surname>Hebard</surname><given-names>M</given-names></name></person-group> (<year>1929</year>) <article-title>Studies in Malayan <tp:taxon-name><tp:taxon-name-part taxon-name-part-type="family">Blattidae</tp:taxon-name-part></tp:taxon-name> (<tp:taxon-name><tp:taxon-name-part taxon-name-part-type="order">Orthoptera</tp:taxon-name-part></tp:taxon-name>).</article-title> <source>Proceedings of the Academy of Natural Sciences of Philadelphia</source> <volume>81</volume>: <fpage>1</fpage>–<lpage>109</lpage>.</mixed-citation></ref><ref id="B26"><mixed-citation xmlns:xlink="http://www.w3.org/1999/xlink" xlink:type="simple">
          <person-group><name name-style="western"><surname>Princis</surname><given-names>K</given-names></name></person-group> (<year>1963</year>) <article-title><tp:taxon-name><tp:taxon-name-part taxon-name-part-type="order">Blattariae</tp:taxon-name-part></tp:taxon-name>: Suborde <tp:taxon-name><tp:taxon-name-part taxon-name-part-type="superfamily">Polyphagoidea</tp:taxon-name-part></tp:taxon-name>: Fam.: <tp:taxon-name><tp:taxon-name-part taxon-name-part-type="family">Homoeogamiidae</tp:taxon-name-part></tp:taxon-name>, <tp:taxon-name><tp:taxon-name-part taxon-name-part-type="family">Euthyrrhaphidae</tp:taxon-name-part></tp:taxon-name>, <tp:taxon-name><tp:taxon-name-part taxon-name-part-type="family">Latindiidae</tp:taxon-name-part></tp:taxon-name>, <tp:taxon-name><tp:taxon-name-part taxon-name-part-type="family">Anacompsidae</tp:taxon-name-part></tp:taxon-name>, <tp:taxon-name><tp:taxon-name-part taxon-name-part-type="family">Atticolidae</tp:taxon-name-part></tp:taxon-name>, <tp:taxon-name><tp:taxon-name-part taxon-name-part-type="family">Attaphilidae</tp:taxon-name-part></tp:taxon-name>; Subordo <tp:taxon-name><tp:taxon-name-part taxon-name-part-type="superfamily">Blaberoidea</tp:taxon-name-part></tp:taxon-name>: Fam. <tp:taxon-name><tp:taxon-name-part taxon-name-part-type="family">Blaberidae</tp:taxon-name-part></tp:taxon-name>.</article-title> In: <person-group><name name-style="western"><surname>Beier</surname><given-names>M</given-names></name></person-group> (<role>Ed.</role>) <issue-title>Orthopterorum Catalogus.</issue-title> <source>Pars 4. Uitgeverij Dr. W. Junk’s-Gravenhage</source>, <fpage>77</fpage>–<lpage>172</lpage>.</mixed-citation></ref><ref id="B1"><mixed-citation xmlns:xlink="http://www.w3.org/1999/xlink" xlink:type="simple">
          <person-group><name name-style="western"><surname>Asahina</surname><given-names>S</given-names></name></person-group> (<year>1971</year>) <article-title>Notes on the cockroaches of the genus <tp:taxon-name><tp:taxon-name-part taxon-name-part-type="genus">Eucorydia</tp:taxon-name-part></tp:taxon-name> from the Ryukyus, Taiwan, Thailand and Nepal.</article-title> <source>Kontyû</source> <volume>39</volume>(<issue>3</issue>): <fpage>256</fpage>–<lpage>262</lpage>.</mixed-citation></ref><ref id="B33"><mixed-citation xmlns:xlink="http://www.w3.org/1999/xlink" xlink:type="simple">
          <person-group><name name-style="western"><surname>Walker</surname><given-names>F</given-names></name></person-group> (<year>1868</year>) <source>Catalogue of the Specimens of Blattariæ in the Collection of the British Museum.</source> <publisher-name>British Museum</publisher-name>, <publisher-loc>London</publisher-loc>, <size units="page">239 pp</size>.</mixed-citation></ref></ref-list></tp:taxon-treatment>
