# Supplementary material for: Revision of Eucorydia Hebard, 1929 from China, with notes on the genus and species worldwide (Blattodea, Corydioidea, Corydiidae)
Source: Zookeys. 2017 Oct 18;(709):17–56. doi: 10.3897/zookeys.709.14755 (PMC5704181; doi:10.3897/zookeys.709.14755)
Supplement: XML Treatment for Eucorydia gemma [file zookeys.709.14755-treatment13.xml]

<!DOCTYPE tp:taxon-treatment
  PUBLIC "-//TaxonX//DTD Taxonomic Treatment Publishing DTD v0 20100105//EN" "tax-treatment-NSO.dtd">
<tp:taxon-treatment xmlns:tp="http://www.plazi.org/taxpub"><tp:treatment-meta><kwd-group><label>Taxon classification</label><kwd><named-content xmlns:xlink="http://www.w3.org/1999/xlink" content-type="kingdom">Animalia</named-content></kwd><kwd><named-content xmlns:xlink="http://www.w3.org/1999/xlink" content-type="order">Blattodea</named-content></kwd><kwd><named-content xmlns:xlink="http://www.w3.org/1999/xlink" content-type="family">Corydiidae</named-content></kwd></kwd-group><mixed-citation publication-type="journal"><person-group><name><surname>Qiu</surname><given-names>Lu</given-names></name><name><surname>Che</surname><given-names>Yan-Li</given-names></name><name><surname>Wang</surname><given-names>Zong-Qing</given-names></name></person-group><article-title>Revision of <italic><tp:taxon-name><tp:taxon-name-part taxon-name-part-type="genus" reg="Eucorydia">Eucorydia</tp:taxon-name-part></tp:taxon-name></italic> Hebard, 1929 from China, with notes on the genus and species worldwide (<tp:taxon-name><tp:taxon-name-part taxon-name-part-type="order">Blattodea</tp:taxon-name-part></tp:taxon-name>, <tp:taxon-name><tp:taxon-name-part taxon-name-part-type="superfamily">Corydioidea</tp:taxon-name-part></tp:taxon-name>, <tp:taxon-name><tp:taxon-name-part taxon-name-part-type="family">Corydiidae</tp:taxon-name-part></tp:taxon-name>)</article-title><source>Zookeys</source><day>18</day><month>10</month><year>2017</year><volume>2017</volume><issue>709</issue><fpage>17</fpage><lpage>56</lpage><pub-id pub-id-type="doi">10.3897/zookeys.709.14755</pub-id></mixed-citation></tp:treatment-meta><tp:nomenclature><tp:taxon-name>
              <tp:taxon-name-part taxon-name-part-type="genus" reg="Eucorydia">Eucorydia</tp:taxon-name-part>
              <tp:taxon-name-part taxon-name-part-type="species" reg="gemma">gemma</tp:taxon-name-part>
            </tp:taxon-name><tp:taxon-authority>Hebard, 1929</tp:taxon-authority><xref ref-type="fig" rid="F11">Fig. 11L–N</xref><tp:nomenclature-citation-list><tp:nomenclature-citation><tp:taxon-name>
                  <tp:taxon-name-part taxon-name-part-type="genus" reg="Eucorydia">Eucorydia</tp:taxon-name-part> <tp:taxon-name-part taxon-name-part-type="species" reg="gemma">gemma</tp:taxon-name-part></tp:taxon-name><comment>Hebard, 1929: 98 (male holotype, “Fort de Kock, Sumatra”); <xref ref-type="bibr" rid="B13">Hanitsch 1929</xref>: 288 (6 examples, “Fort de Kock, 920m”), with a comparison with <tp:taxon-name><tp:taxon-name-part taxon-name-part-type="genus" reg="Eucorydia">E.</tp:taxon-name-part> <tp:taxon-name-part taxon-name-part-type="species" reg="coerulea">coerulea</tp:taxon-name-part></tp:taxon-name>; <xref ref-type="bibr" rid="B4">Bruijning 1948</xref>: 149 (2 males and 1 sex unknown from Amsterdam Museum, “Fort de Kock, Sumatra”); <xref ref-type="bibr" rid="B24">Princis 1953</xref>: 203 (1 female, from Java); <xref ref-type="bibr" rid="B26">Princis 1963</xref>: 82.</comment></tp:nomenclature-citation></tp:nomenclature-citation-list></tp:nomenclature><tp:treatment-sec sec-type="material" id="SECID0EDNMB"><title>Type material examined.</title><p>HOLOTYPE of <italic><tp:taxon-name><tp:taxon-name-part taxon-name-part-type="genus" reg="Eucorydia">Eucorydia</tp:taxon-name-part> <tp:taxon-name-part taxon-name-part-type="species" reg="gemma">gemma</tp:taxon-name-part></tp:taxon-name></italic>, male (<named-content xmlns:xlink="http://www.w3.org/1999/xlink" content-type="dwc:institutional_code" xlink:type="simple">ANSP</named-content>, #8704), <bold>INDONESIA</bold>: “Fort de Kock. (Sumatra) 920M/ December. 1921/ leg. <tp:taxon-name><tp:taxon-name-part taxon-name-part-type="genus" reg="Eucorydia">E.</tp:taxon-name-part></tp:taxon-name> Jacobson.”, a red label: “<italic>Eucorydia gemma</italic> TYPE, Hebard ♂ 1147/ HEBARD CLN.”, “Type No. assigned April 2008./ Type # 8704”.</p></tp:treatment-sec><tp:treatment-sec sec-type="material" id="SECID0EDNCI"><title>Other material examined.</title><p>1 female (NRM), <bold>INDONESIA</bold>: Java, with determination label “<italic>Eucorydia gemma</italic> Heb., ♀, K. Princis det, 1952”</p></tp:treatment-sec><tp:treatment-sec sec-type="diagnosis" id="SECID0EWNCI"><title>Diagnosis.</title><p>Consulting the former descriptions (<xref ref-type="bibr" rid="B15">Hebard 1929</xref>; <xref ref-type="bibr" rid="B13">Hanitsch 1929</xref>; <xref ref-type="bibr" rid="B4">Bruijning 1948</xref>) and the holotype re-examined, this species is characterized as follows: body length 8.0–8.7 mm, overall length 10.4–11 mm, tegmen length 8.0–8.5 mm, pronotum length×width 2.9–3.0×3.9–4.2 mm. Small size, metallic bluish green, tegmen with a narrow orange streak on the costal margin, basal third of anal area with greyish white pubescence, right tegmen where covered by the left shiny purple, mesonotum, metanotum and 1–4 abdominal terga purple, the rest black, lateral borders of 3-5 abdominal sternites orange, abdomen shiny black in ventral view, lateral margins of segments 4 to 6 orange.</p></tp:treatment-sec><tp:treatment-sec sec-type="remarks" id="SECID0EIOCI"><title>Remarks.</title><p>Besides the type locality, <xref ref-type="bibr" rid="B24">Princis (1953)</xref> recorded one female from Java as <italic><tp:taxon-name><tp:taxon-name-part taxon-name-part-type="genus" reg="Eucorydia">E.</tp:taxon-name-part> <tp:taxon-name-part taxon-name-part-type="species" reg="gemma">gemma</tp:taxon-name-part></tp:taxon-name></italic>.</p></tp:treatment-sec><tp:treatment-sec sec-type="distribution" id="SECID0E4OCI"><title>Distribution.</title><p>So far this species is recorded from the type locality Fort de Kock, Sumatra, and Java.</p></tp:treatment-sec><tp:treatment-sec><!--Section generated to contain objects referenced in tp:taxon-treatment.--><fig id="F11" position="float" orientation="portrait"><label>Figure 11.</label><caption><p>
                  <bold>A–N</bold> <italic><tp:taxon-name><tp:taxon-name-part taxon-name-part-type="genus" reg="Eucorydia">Eucorydia</tp:taxon-name-part> <tp:taxon-name-part taxon-name-part-type="species" reg="species">species</tp:taxon-name-part></tp:taxon-name></italic> outside China <bold>A–G</bold> <italic><tp:taxon-name><tp:taxon-name-part taxon-name-part-type="genus" reg="Eucorydia">E.</tp:taxon-name-part> <tp:taxon-name-part taxon-name-part-type="species" reg="aenea">aenea</tp:taxon-name-part></tp:taxon-name></italic>: <bold>A–C</bold> lectotype of <italic><tp:taxon-name><tp:taxon-name-part taxon-name-part-type="genus" reg="Corydia">Corydia</tp:taxon-name-part> <tp:taxon-name-part taxon-name-part-type="species" reg="aenea">aenea</tp:taxon-name-part></tp:taxon-name></italic>, male <bold>D–E</bold> male, from east India <bold>F–G</bold> female, from Palon, Myanmar [A–G © by Natural History Museum Vienna, NOaS Image Collection, Harald Bruckner, published with permission] <bold>H–K</bold> <italic><tp:taxon-name><tp:taxon-name-part taxon-name-part-type="genus" reg="Eucorydia">E.</tp:taxon-name-part> <tp:taxon-name-part taxon-name-part-type="species" reg="forceps">forceps</tp:taxon-name-part></tp:taxon-name></italic>: <bold>H–J</bold> holotype of <italic><tp:taxon-name><tp:taxon-name-part taxon-name-part-type="genus" reg="Corydia">Corydia</tp:taxon-name-part> <tp:taxon-name-part taxon-name-part-type="species" reg="forceps">forceps</tp:taxon-name-part></tp:taxon-name></italic>, male [H–J photographed by Katherine Child and provided by Amoret Spooner, copyright Oxford University Museum of Natural History, Oxford (<named-content xmlns:xlink="http://www.w3.org/1999/xlink" content-type="dwc:institutional_code" xlink:type="simple">OUM</named-content>)] <bold>K</bold> original figure of <italic><tp:taxon-name><tp:taxon-name-part taxon-name-part-type="genus" reg="Corydia">Corydia</tp:taxon-name-part> <tp:taxon-name-part taxon-name-part-type="species" reg="forceps">forceps</tp:taxon-name-part></tp:taxon-name></italic> in <xref ref-type="bibr" rid="B10">Hanitsch (1915)</xref> <bold>L–N</bold> holotype of <italic><tp:taxon-name><tp:taxon-name-part taxon-name-part-type="genus" reg="Eucorydia">Eucorydia</tp:taxon-name-part> <tp:taxon-name-part taxon-name-part-type="species" reg="gemma">gemma</tp:taxon-name-part></tp:taxon-name></italic>, male [<bold>L–N</bold> provided by Jason Weintraub, copyright by the Academy of Natural Sciences of Drexel University, Philadelphia, United States (<named-content xmlns:xlink="http://www.w3.org/1999/xlink" content-type="dwc:institutional_code" xlink:type="simple">ANSP</named-content>)]. Scale bars 10 mm, <bold>A–G, K</bold> without scale bar.</p></caption><graphic xmlns:xlink="http://www.w3.org/1999/xlink" xlink:href="zookeys-709-017-g011.jpg" id="oo_162543.jpg" position="float" orientation="portrait" xlink:type="simple"/></fig></tp:treatment-sec><ref-list><ref id="B10"><mixed-citation xmlns:xlink="http://www.w3.org/1999/xlink" xlink:type="simple">
          <person-group><name name-style="western"><surname>Hanitsch</surname><given-names>R</given-names></name></person-group> (<year>1915</year>) <article-title>Malayan Blattidæ.</article-title> <source>Journal Straits Branch Royal Asiatic Society</source> <volume>69</volume>: <fpage>17</fpage>–<lpage>178</lpage>.</mixed-citation></ref><ref id="B13"><mixed-citation xmlns:xlink="http://www.w3.org/1999/xlink" xlink:type="simple">
          <person-group><name name-style="western"><surname>Hanitsch</surname><given-names>R</given-names></name></person-group> (<year>1929</year>) <article-title>Fauma Sumatrensis. (Beitrag No. 63). <tp:taxon-name><tp:taxon-name-part taxon-name-part-type="family">Blattidae</tp:taxon-name-part></tp:taxon-name>.</article-title> <source>Tijdschrift voor Entomologie</source> <volume>72</volume>: <fpage>263</fpage>–<lpage>302</lpage>.</mixed-citation></ref><ref id="B4"><mixed-citation xmlns:xlink="http://www.w3.org/1999/xlink" xlink:type="simple">
          <person-group><name name-style="western"><surname>Bruijning</surname><given-names>CFA</given-names></name></person-group> (<year>1948</year>) <article-title>Studies on Malayan <tp:taxon-name><tp:taxon-name-part taxon-name-part-type="family">Blattidae</tp:taxon-name-part></tp:taxon-name>.</article-title> <source>Zoologische Mededelingen</source> <volume>29</volume>: <fpage>1</fpage>–<lpage>174</lpage>.</mixed-citation></ref><ref id="B24"><mixed-citation xmlns:xlink="http://www.w3.org/1999/xlink" xlink:type="simple">
          <person-group><name name-style="western"><surname>Princis</surname><given-names>K</given-names></name></person-group> (<year>1953</year>) <article-title>Kleine Beiträge zur Kenntnis Blattarien und ihrer Verbreitung. VI.</article-title> <source>Entomologisk Tidskrift</source> <volume>74</volume>: <fpage>203</fpage>–<lpage>213</lpage>.</mixed-citation></ref><ref id="B26"><mixed-citation xmlns:xlink="http://www.w3.org/1999/xlink" xlink:type="simple">
          <person-group><name name-style="western"><surname>Princis</surname><given-names>K</given-names></name></person-group> (<year>1963</year>) <article-title><tp:taxon-name><tp:taxon-name-part taxon-name-part-type="order">Blattariae</tp:taxon-name-part></tp:taxon-name>: Suborde <tp:taxon-name><tp:taxon-name-part taxon-name-part-type="superfamily">Polyphagoidea</tp:taxon-name-part></tp:taxon-name>: Fam.: <tp:taxon-name><tp:taxon-name-part taxon-name-part-type="family">Homoeogamiidae</tp:taxon-name-part></tp:taxon-name>, <tp:taxon-name><tp:taxon-name-part taxon-name-part-type="family">Euthyrrhaphidae</tp:taxon-name-part></tp:taxon-name>, <tp:taxon-name><tp:taxon-name-part taxon-name-part-type="family">Latindiidae</tp:taxon-name-part></tp:taxon-name>, <tp:taxon-name><tp:taxon-name-part taxon-name-part-type="family">Anacompsidae</tp:taxon-name-part></tp:taxon-name>, <tp:taxon-name><tp:taxon-name-part taxon-name-part-type="family">Atticolidae</tp:taxon-name-part></tp:taxon-name>, <tp:taxon-name><tp:taxon-name-part taxon-name-part-type="family">Attaphilidae</tp:taxon-name-part></tp:taxon-name>; Subordo <tp:taxon-name><tp:taxon-name-part taxon-name-part-type="superfamily">Blaberoidea</tp:taxon-name-part></tp:taxon-name>: Fam. <tp:taxon-name><tp:taxon-name-part taxon-name-part-type="family">Blaberidae</tp:taxon-name-part></tp:taxon-name>.</article-title> In: <person-group><name name-style="western"><surname>Beier</surname><given-names>M</given-names></name></person-group> (<role>Ed.</role>) <issue-title>Orthopterorum Catalogus.</issue-title> <source>Pars 4. Uitgeverij Dr. W. Junk’s-Gravenhage</source>, <fpage>77</fpage>–<lpage>172</lpage>.</mixed-citation></ref><ref id="B15"><mixed-citation xmlns:xlink="http://www.w3.org/1999/xlink" xlink:type="simple">
          <person-group><name name-style="western"><surname>Hebard</surname><given-names>M</given-names></name></person-group> (<year>1929</year>) <article-title>Studies in Malayan <tp:taxon-name><tp:taxon-name-part taxon-name-part-type="family">Blattidae</tp:taxon-name-part></tp:taxon-name> (<tp:taxon-name><tp:taxon-name-part taxon-name-part-type="order">Orthoptera</tp:taxon-name-part></tp:taxon-name>).</article-title> <source>Proceedings of the Academy of Natural Sciences of Philadelphia</source> <volume>81</volume>: <fpage>1</fpage>–<lpage>109</lpage>.</mixed-citation></ref></ref-list></tp:taxon-treatment>
