# Supplementary material for: Revision of Eucorydia Hebard, 1929 from China, with notes on the genus and species worldwide (Blattodea, Corydioidea, Corydiidae)
Source: Zookeys. 2017 Oct 18;(709):17–56. doi: 10.3897/zookeys.709.14755 (PMC5704181; doi:10.3897/zookeys.709.14755)
Supplement: XML Treatment for Eucorydia ornata [file zookeys.709.14755-treatment18.xml]

<!DOCTYPE tp:taxon-treatment
  PUBLIC "-//TaxonX//DTD Taxonomic Treatment Publishing DTD v0 20100105//EN" "tax-treatment-NSO.dtd">
<tp:taxon-treatment xmlns:tp="http://www.plazi.org/taxpub"><tp:treatment-meta><kwd-group><label>Taxon classification</label><kwd><named-content xmlns:xlink="http://www.w3.org/1999/xlink" content-type="kingdom">Animalia</named-content></kwd><kwd><named-content xmlns:xlink="http://www.w3.org/1999/xlink" content-type="order">Blattodea</named-content></kwd><kwd><named-content xmlns:xlink="http://www.w3.org/1999/xlink" content-type="family">Corydiidae</named-content></kwd></kwd-group><mixed-citation publication-type="journal"><person-group><name><surname>Qiu</surname><given-names>Lu</given-names></name><name><surname>Che</surname><given-names>Yan-Li</given-names></name><name><surname>Wang</surname><given-names>Zong-Qing</given-names></name></person-group><article-title>Revision of <italic><tp:taxon-name><tp:taxon-name-part taxon-name-part-type="genus" reg="Eucorydia">Eucorydia</tp:taxon-name-part></tp:taxon-name></italic> Hebard, 1929 from China, with notes on the genus and species worldwide (<tp:taxon-name><tp:taxon-name-part taxon-name-part-type="order">Blattodea</tp:taxon-name-part></tp:taxon-name>, <tp:taxon-name><tp:taxon-name-part taxon-name-part-type="superfamily">Corydioidea</tp:taxon-name-part></tp:taxon-name>, <tp:taxon-name><tp:taxon-name-part taxon-name-part-type="family">Corydiidae</tp:taxon-name-part></tp:taxon-name>)</article-title><source>Zookeys</source><day>18</day><month>10</month><year>2017</year><volume>2017</volume><issue>709</issue><fpage>17</fpage><lpage>56</lpage><pub-id pub-id-type="doi">10.3897/zookeys.709.14755</pub-id></mixed-citation></tp:treatment-meta><tp:nomenclature><tp:taxon-name>
              <tp:taxon-name-part taxon-name-part-type="genus" reg="Eucorydia">Eucorydia</tp:taxon-name-part>
              <tp:taxon-name-part taxon-name-part-type="species" reg="ornata">ornata</tp:taxon-name-part>
            </tp:taxon-name><tp:taxon-authority>(Saussure, 1864)</tp:taxon-authority><xref ref-type="fig" rid="F13">Figs 13A–G</xref><xref ref-type="fig" rid="F14">; 14J–K</xref><!--PageBreak--><tp:nomenclature-citation-list><tp:nomenclature-citation><tp:taxon-name>
                  <tp:taxon-name-part taxon-name-part-type="genus" reg="Melestora">Melestora</tp:taxon-name-part> <tp:taxon-name-part taxon-name-part-type="species" reg="ornata">ornata</tp:taxon-name-part></tp:taxon-name><comment>Saussure, 1864: 341 (“India, Bombay”); <xref ref-type="bibr" rid="B33">Walker 1868</xref>: 60.</comment></tp:nomenclature-citation><tp:nomenclature-citation><tp:taxon-name>
                  <tp:taxon-name-part taxon-name-part-type="genus" reg="Corydia">Corydia</tp:taxon-name-part> <tp:taxon-name-part taxon-name-part-type="species" reg="ornata">ornata</tp:taxon-name-part></tp:taxon-name><comment>: <xref ref-type="bibr" rid="B29">Saussure 1869</xref>: 280; <xref ref-type="bibr" rid="B35">Walker 1870</xref>: 9; <xref ref-type="bibr" rid="B18">Kirby 1904</xref>: 167.</comment></tp:nomenclature-citation><tp:nomenclature-citation><tp:taxon-name>
                  <tp:taxon-name-part taxon-name-part-type="genus" reg="Eucorydia">Eucorydia</tp:taxon-name-part> <tp:taxon-name-part taxon-name-part-type="species" reg="ornata">ornata</tp:taxon-name-part></tp:taxon-name><comment>: <xref ref-type="bibr" rid="B15">Hebard 1929</xref>: 98; <xref ref-type="bibr" rid="B26">Princis 1963</xref>: 83.</comment></tp:nomenclature-citation><tp:nomenclature-citation><tp:taxon-name>
                  <tp:taxon-name-part taxon-name-part-type="genus" reg="Corydia">Corydia</tp:taxon-name-part> <tp:taxon-name-part taxon-name-part-type="species" reg="plagiata">plagiata</tp:taxon-name-part></tp:taxon-name><comment>Walker, 1868: 58; <xref ref-type="bibr" rid="B18">Kirby 1904</xref>: 167; <xref ref-type="bibr" rid="B12">Hanitsch 1927</xref>: 41. <bold>Syn. n.</bold></comment></tp:nomenclature-citation><tp:nomenclature-citation><tp:taxon-name>
                  <tp:taxon-name-part taxon-name-part-type="genus" reg="Eucorydia">Eucorydia</tp:taxon-name-part> <tp:taxon-name-part taxon-name-part-type="species" reg="plagiata">plagiata</tp:taxon-name-part></tp:taxon-name><comment>: <xref ref-type="bibr" rid="B22">Princis 1950</xref>: 203; <xref ref-type="bibr" rid="B25">Princis 1957</xref>: 90; <xref ref-type="bibr" rid="B26">Princis 1963</xref>: 83.</comment></tp:nomenclature-citation><tp:nomenclature-citation><tp:taxon-name>
                  <tp:taxon-name-part taxon-name-part-type="genus" reg="Corydia">Corydia</tp:taxon-name-part> <tp:taxon-name-part taxon-name-part-type="species" reg="elegans">elegans</tp:taxon-name-part></tp:taxon-name><comment>Brunner von Wattenwyl, 1893: 39 (“Carin Chebà (900-1100 m.)”).</comment></tp:nomenclature-citation></tp:nomenclature-citation-list></tp:nomenclature><tp:treatment-sec sec-type="type material" id="SECID0EJKDI"><title>Type materials examined.</title><p>
              <bold>HOLOTYPE</bold> of <italic><tp:taxon-name><tp:taxon-name-part taxon-name-part-type="genus" reg="Corydia">Corydia</tp:taxon-name-part> <tp:taxon-name-part taxon-name-part-type="species" reg="ornata">ornata</tp:taxon-name-part></tp:taxon-name></italic>, male (<named-content xmlns:xlink="http://www.w3.org/1999/xlink" content-type="dwc:institutional_code" xlink:type="simple">GMNH</named-content>), <bold>INDIA</bold>: “Indes orient./ M.H de Saussure/ ♂”, “<italic>Corydia westwoodi</italic> Gers/ Indes./ var.”, “<italic>Corydia ornata</italic> ♂/ Sauss.”, also with a description script, all information is in handwriting. <bold>LECTOTYPE</bold> of <italic><tp:taxon-name><tp:taxon-name-part taxon-name-part-type="genus" reg="Corydia">Corydia</tp:taxon-name-part> <tp:taxon-name-part taxon-name-part-type="species" reg="plagiata">plagiata</tp:taxon-name-part></tp:taxon-name></italic>, female (<named-content xmlns:xlink="http://www.w3.org/1999/xlink" content-type="dwc:institutional_code" xlink:type="simple">NHM</named-content>, No. #876270), a round label: “48/ 22”, a round blue emarginated label: “LECTO-TYPE”, a red label: “Lectotypus/ <italic><tp:taxon-name><tp:taxon-name-part taxon-name-part-type="genus" reg="Corydia">Corydia</tp:taxon-name-part> <tp:taxon-name-part taxon-name-part-type="species" reg="plagiata">plagiata</tp:taxon-name-part></tp:taxon-name></italic> Walker ♀ (handwritten)/ K. Princis 1956 (handwritten)”, “plagiata (handwritten)”.</p></tp:treatment-sec><tp:treatment-sec sec-type="diagnosis" id="SECID0E6MDI"><title>Diagnosis.</title><p>Male overall length nearly 15.0 mm (including tegmina), female overall length about 11.5 mm. Pronotum black, slightly dark bluish, each lateral border with one elongate yellow spot. Tegmina yellow, with pattern similar to that of <italic><tp:taxon-name><tp:taxon-name-part taxon-name-part-type="genus" reg="Eucorydia">E.</tp:taxon-name-part> <tp:taxon-name-part taxon-name-part-type="species" reg="westwoodi">westwoodi</tp:taxon-name-part></tp:taxon-name></italic>; lateral margin of tegmen with an elongate blackish brown stripe that originates from the base and extends to the middle of tegmen margin; the apical portion curves inward and apex becomes bulbous, the distal portion of anal area with an large blackish oval spot, apex of tegmina brownish. Some individual with the yellow areas of tegmina reduced, and occupied by large blackish brown markings. Legs brown to dark brown, slightly bluish, abdomen yellow, with apical portion brown.</p><fig id="F13" position="float" orientation="portrait"><label>Figure 13.</label><caption><p>
                  <bold>A–K</bold> <italic><tp:taxon-name><tp:taxon-name-part taxon-name-part-type="genus" reg="Eucorydia">Eucorydia</tp:taxon-name-part></tp:taxon-name></italic> species outside China <bold>A–G</bold> <italic><tp:taxon-name><tp:taxon-name-part taxon-name-part-type="genus" reg="Eucorydia">E.</tp:taxon-name-part> <tp:taxon-name-part taxon-name-part-type="species" reg="plagiata">plagiata</tp:taxon-name-part></tp:taxon-name></italic>: <bold>A–C</bold> holotype of <italic><tp:taxon-name><tp:taxon-name-part taxon-name-part-type="genus" reg="Corydia">Corydia</tp:taxon-name-part> <tp:taxon-name-part taxon-name-part-type="species" reg="ornata">ornata</tp:taxon-name-part></tp:taxon-name></italic>, male [A–C photographed by Peter Schwendinger, copyright Museum of Natural History, Geneva, Switzerland (<named-content xmlns:xlink="http://www.w3.org/1999/xlink" content-type="dwc:institutional_code" xlink:type="simple">GMNH</named-content>)] <bold>D–F</bold> lectotype of <italic><tp:taxon-name><tp:taxon-name-part taxon-name-part-type="genus" reg="Corydia">Corydia</tp:taxon-name-part> <tp:taxon-name-part taxon-name-part-type="species" reg="plagiata">plagiata</tp:taxon-name-part></tp:taxon-name></italic>, female [D–F photographed by Zong-Qing Wang, copyright by The Natural History Museum, United Kingdom (<named-content xmlns:xlink="http://www.w3.org/1999/xlink" content-type="dwc:institutional_code" xlink:type="simple">NHM</named-content>)] <bold>G</bold> original figure of <italic><tp:taxon-name><tp:taxon-name-part taxon-name-part-type="genus" reg="Corydia">Corydia</tp:taxon-name-part> <tp:taxon-name-part taxon-name-part-type="species" reg="elegans">elegans</tp:taxon-name-part></tp:taxon-name></italic> in Brunner von Wattenwyl (1893) <bold>H–K</bold> <italic><tp:taxon-name><tp:taxon-name-part taxon-name-part-type="genus" reg="Eucorydia">E.</tp:taxon-name-part> <tp:taxon-name-part taxon-name-part-type="species" reg="maxwelli">maxwelli</tp:taxon-name-part></tp:taxon-name></italic>: <bold>H–J</bold> type of <italic><tp:taxon-name><tp:taxon-name-part taxon-name-part-type="genus" reg="Corydia">Corydia</tp:taxon-name-part> <tp:taxon-name-part taxon-name-part-type="species" reg="maxwelli">maxwelli</tp:taxon-name-part></tp:taxon-name></italic>, female <bold>K</bold> original figure of male <italic><tp:taxon-name><tp:taxon-name-part taxon-name-part-type="genus" reg="Corydia">Corydia</tp:taxon-name-part> <tp:taxon-name-part taxon-name-part-type="species" reg="maxwelli">maxwelli</tp:taxon-name-part></tp:taxon-name></italic> in <xref ref-type="bibr" rid="B10">Hanitsch (1915)</xref> [<bold>H–J</bold> photographed by Katherine Child and provided by Amoret Spooner, copyright Oxford University Museum of Natural History, Oxford (<named-content xmlns:xlink="http://www.w3.org/1999/xlink" content-type="dwc:institutional_code" xlink:type="simple">OUM</named-content>)]. Scale bars 10 mm.</p></caption><graphic xmlns:xlink="http://www.w3.org/1999/xlink" xlink:href="zookeys-709-017-g013.jpg" id="oo_162545.jpg" position="float" orientation="portrait" xlink:type="simple"/></fig><fig id="F14" position="float" orientation="portrait"><label>Figure 14.</label><caption><p>
                  <bold>A–D</bold> habitats of <italic><tp:taxon-name><tp:taxon-name-part taxon-name-part-type="genus" reg="Eucorydia">E.</tp:taxon-name-part> <tp:taxon-name-part taxon-name-part-type="species" reg="linglong">linglong</tp:taxon-name-part></tp:taxon-name></italic> sp. n.: <bold>A</bold> male, Manhao, Yunnan <bold>B</bold> male, Cuc-Phuong National Park​, Vietnam <bold>C</bold> female, Shuolong, Guangxi <bold>D</bold> environment in Shuolong, Guangxi <bold>E–I</bold> habitats of <italic><tp:taxon-name><tp:taxon-name-part taxon-name-part-type="genus" reg="Eucorydia">E.</tp:taxon-name-part> <tp:taxon-name-part taxon-name-part-type="species" reg="dasytoides">dasytoides</tp:taxon-name-part></tp:taxon-name></italic>: <bold>E</bold> habitat in Mingfenggu, Mt. Jianfengling, Hainan <bold>F</bold> a female with ootheca under lab conditions <bold>G</bold> a male from Taiwan <bold>H</bold> a nymph under lab conditions <bold>I</bold> a newly captured male from Mt. Jianfengling <bold>J–K</bold> <italic><tp:taxon-name><tp:taxon-name-part taxon-name-part-type="genus" reg="Eucorydia">E.</tp:taxon-name-part> <tp:taxon-name-part taxon-name-part-type="species" reg="ornata">ornata</tp:taxon-name-part></tp:taxon-name></italic> from India: <bold>J</bold> male from Madhya Pradesh <bold>K</bold> female from Maharashtra <bold>L–N</bold> habitats of <italic><tp:taxon-name><tp:taxon-name-part taxon-name-part-type="genus" reg="Eucorydia">E.</tp:taxon-name-part> <tp:taxon-name-part taxon-name-part-type="species" reg="hilaris">hilaris</tp:taxon-name-part></tp:taxon-name></italic>: <bold>L</bold> male from Lvchun, Yunnan <bold>M–N</bold> newly-collected female and the tree where captured, Pu’er, Yunnan [Photograph <bold>A</bold> by Jin Chen; <bold>B</bold> by Eduard Jendek; <bold>C</bold> by Ye Liu; <bold>D</bold> by Yi-Zhou Liu; <bold>G</bold> by Dash Huang; <bold>J–K</bold> by Aniruddha Dhamorikar; <bold>L</bold> by Jian-Yun Wang; <bold>M–N</bold> by Chao Li; the rest by Lu Qiu].</p></caption><graphic xmlns:xlink="http://www.w3.org/1999/xlink" xlink:href="zookeys-709-017-g014.jpg" id="oo_162546.jpg" position="float" orientation="portrait" xlink:type="simple"/></fig></tp:treatment-sec><tp:treatment-sec sec-type="remarks" id="SECID0EXUDI"><title>Remarks.</title><p>This species was originally recorded from Bombay, India (<xref ref-type="bibr" rid="B28">Saussure 1864</xref>). Brunner von Wattenwyl (1893) described <italic><tp:taxon-name><tp:taxon-name-part taxon-name-part-type="genus" reg="Eucorydia">E.</tp:taxon-name-part> <tp:taxon-name-part taxon-name-part-type="species" reg="elegans">elegans</tp:taxon-name-part></tp:taxon-name></italic> from Carin Chebà, Myanmar, but this was later synonymized under <italic><tp:taxon-name><tp:taxon-name-part taxon-name-part-type="genus" reg="Eucorydia">E.</tp:taxon-name-part> <tp:taxon-name-part taxon-name-part-type="species" reg="ornata">ornata</tp:taxon-name-part></tp:taxon-name></italic> by <xref ref-type="bibr" rid="B18">Kirby (1904)</xref>. We did not examine the type specimens of <italic><tp:taxon-name><tp:taxon-name-part taxon-name-part-type="genus" reg="Eucorydia">E.</tp:taxon-name-part> <tp:taxon-name-part taxon-name-part-type="species" reg="elegans">elegans</tp:taxon-name-part></tp:taxon-name></italic>, but the original description and illustration of <italic><tp:taxon-name><tp:taxon-name-part taxon-name-part-type="genus" reg="Eucorydia">E.</tp:taxon-name-part> <tp:taxon-name-part taxon-name-part-type="species" reg="elegans">elegans</tp:taxon-name-part></tp:taxon-name></italic> are in agreement with the type specimen of <italic><tp:taxon-name><tp:taxon-name-part taxon-name-part-type="genus" reg="Eucorydia">E.</tp:taxon-name-part> <tp:taxon-name-part taxon-name-part-type="species" reg="plagiata">plagiata</tp:taxon-name-part></tp:taxon-name></italic>; thus we consider Kirby’s synonymy (1904) reasonable. After examining the type of <italic><tp:taxon-name><tp:taxon-name-part taxon-name-part-type="genus" reg="Eucorydia">E.</tp:taxon-name-part> <tp:taxon-name-part taxon-name-part-type="species" reg="ornata">ornata</tp:taxon-name-part></tp:taxon-name></italic> and <italic><tp:taxon-name><tp:taxon-name-part taxon-name-part-type="genus" reg="Eucorydia">E.</tp:taxon-name-part> <tp:taxon-name-part taxon-name-part-type="species" reg="plagiata">plagiata</tp:taxon-name-part></tp:taxon-name></italic>, we found the two types to have the same marking pattern, and the pronotum all with two elongate spots on the borders; thus we treat <italic><tp:taxon-name><tp:taxon-name-part taxon-name-part-type="genus" reg="Eucorydia">E.</tp:taxon-name-part> <tp:taxon-name-part taxon-name-part-type="species" reg="plagiata">plagiata</tp:taxon-name-part></tp:taxon-name></italic> as a junior synonym of <italic><tp:taxon-name><tp:taxon-name-part taxon-name-part-type="genus" reg="Eucorydia">E.</tp:taxon-name-part> <tp:taxon-name-part taxon-name-part-type="species" reg="ornata">ornata</tp:taxon-name-part></tp:taxon-name></italic>.</p><p>From the original description of <italic><tp:taxon-name><tp:taxon-name-part taxon-name-part-type="genus" reg="Eucorydia">E.</tp:taxon-name-part> <tp:taxon-name-part taxon-name-part-type="species" reg="westwoodi">westwoodi</tp:taxon-name-part></tp:taxon-name></italic>, we found <italic><tp:taxon-name><tp:taxon-name-part taxon-name-part-type="genus" reg="Eucorydia">E.</tp:taxon-name-part> <tp:taxon-name-part taxon-name-part-type="species" reg="ornata">ornata</tp:taxon-name-part></tp:taxon-name></italic> quite similar to <italic><tp:taxon-name><tp:taxon-name-part taxon-name-part-type="genus" reg="Eucorydia">E.</tp:taxon-name-part> <tp:taxon-name-part taxon-name-part-type="species" reg="westwoodi">westwoodi</tp:taxon-name-part></tp:taxon-name></italic> by its tegmina marking. Yet they exhibit a distinct difference on the pronotum. The former has its pronotum with yellow elongate spots laterally, while the latter has a unicolored pronotum. <italic><tp:taxon-name><tp:taxon-name-part taxon-name-part-type="genus" reg="Eucorydia">E.</tp:taxon-name-part> <tp:taxon-name-part taxon-name-part-type="species" reg="ornata">ornata</tp:taxon-name-part></tp:taxon-name></italic> may be one variation of <italic><tp:taxon-name><tp:taxon-name-part taxon-name-part-type="genus" reg="Eucorydia">E.</tp:taxon-name-part> <tp:taxon-name-part taxon-name-part-type="species" reg="westwoodi">westwoodi</tp:taxon-name-part></tp:taxon-name></italic>, or a subspecies. We temporarily maintain them as two species since current knowledge is too limited to solve the problem.</p></tp:treatment-sec><tp:treatment-sec sec-type="distribution" id="SECID0EB1DI"><title>Distribution.</title><p>India: Bombay; Myanmar.</p><!--PageBreak--><!--PageBreak--></tp:treatment-sec><ref-list><ref id="B10"><mixed-citation xmlns:xlink="http://www.w3.org/1999/xlink" xlink:type="simple">
          <person-group><name name-style="western"><surname>Hanitsch</surname><given-names>R</given-names></name></person-group> (<year>1915</year>) <article-title>Malayan Blattidæ.</article-title> <source>Journal Straits Branch Royal Asiatic Society</source> <volume>69</volume>: <fpage>17</fpage>–<lpage>178</lpage>.</mixed-citation></ref><ref id="B33"><mixed-citation xmlns:xlink="http://www.w3.org/1999/xlink" xlink:type="simple">
          <person-group><name name-style="western"><surname>Walker</surname><given-names>F</given-names></name></person-group> (<year>1868</year>) <source>Catalogue of the Specimens of Blattariæ in the Collection of the British Museum.</source> <publisher-name>British Museum</publisher-name>, <publisher-loc>London</publisher-loc>, <size units="page">239 pp</size>.</mixed-citation></ref><ref id="B29"><mixed-citation xmlns:xlink="http://www.w3.org/1999/xlink" xlink:type="simple">
          <person-group><name name-style="western"><surname>Saussure</surname><given-names>HD</given-names></name></person-group> (<year>1869</year>) Mélanges Orthoptérologiques. Memoires de la Société de physique et d’histoire naturelle de Genève, 227–328.</mixed-citation></ref><ref id="B35"><mixed-citation xmlns:xlink="http://www.w3.org/1999/xlink" xlink:type="simple">
          <person-group><name name-style="western"><surname>Walker</surname><given-names>F</given-names></name></person-group> (<year>1870</year>) Catalogue of the Specimens of <tp:taxon-name><tp:taxon-name-part taxon-name-part-type="order">Dermaptera</tp:taxon-name-part></tp:taxon-name> <tp:taxon-name><tp:taxon-name-part taxon-name-part-type="order">Saltatoria</tp:taxon-name-part></tp:taxon-name> in the Collection of the British Museum, Part V. British Museum, 34 pp.</mixed-citation></ref><ref id="B18"><mixed-citation xmlns:xlink="http://www.w3.org/1999/xlink" xlink:type="simple">
          <person-group><name name-style="western"><surname>Kirby</surname><given-names>WF</given-names></name></person-group> (<year>1904</year>) <source>A Synonymic Catalogue of <tp:taxon-name><tp:taxon-name-part taxon-name-part-type="order">Orthoptera</tp:taxon-name-part></tp:taxon-name>. Vol. I. <tp:taxon-name><tp:taxon-name-part taxon-name-part-type="order">Orthoptera</tp:taxon-name-part></tp:taxon-name><tp:taxon-name><tp:taxon-name-part taxon-name-part-type="order">Euplexoptera</tp:taxon-name-part></tp:taxon-name>, Cursoria, et Gressoria. (Forficulidæ, Hemimeridæ, Blattidæ, Mantidæ, Phasmidæ.).</source> <publisher-name>British Museum</publisher-name>, <publisher-loc>London</publisher-loc>, <size units="page">501 pp</size>. <ext-link xlink:type="simple" ext-link-type="doi" xlink:href="10.1080/00222930308678790">https://doi.org/10.1080/00222930308678790</ext-link></mixed-citation></ref><ref id="B15"><mixed-citation xmlns:xlink="http://www.w3.org/1999/xlink" xlink:type="simple">
          <person-group><name name-style="western"><surname>Hebard</surname><given-names>M</given-names></name></person-group> (<year>1929</year>) <article-title>Studies in Malayan <tp:taxon-name><tp:taxon-name-part taxon-name-part-type="family">Blattidae</tp:taxon-name-part></tp:taxon-name> (<tp:taxon-name><tp:taxon-name-part taxon-name-part-type="order">Orthoptera</tp:taxon-name-part></tp:taxon-name>).</article-title> <source>Proceedings of the Academy of Natural Sciences of Philadelphia</source> <volume>81</volume>: <fpage>1</fpage>–<lpage>109</lpage>.</mixed-citation></ref><ref id="B26"><mixed-citation xmlns:xlink="http://www.w3.org/1999/xlink" xlink:type="simple">
          <person-group><name name-style="western"><surname>Princis</surname><given-names>K</given-names></name></person-group> (<year>1963</year>) <article-title><tp:taxon-name><tp:taxon-name-part taxon-name-part-type="order">Blattariae</tp:taxon-name-part></tp:taxon-name>: Suborde <tp:taxon-name><tp:taxon-name-part taxon-name-part-type="superfamily">Polyphagoidea</tp:taxon-name-part></tp:taxon-name>: Fam.: <tp:taxon-name><tp:taxon-name-part taxon-name-part-type="family">Homoeogamiidae</tp:taxon-name-part></tp:taxon-name>, <tp:taxon-name><tp:taxon-name-part taxon-name-part-type="family">Euthyrrhaphidae</tp:taxon-name-part></tp:taxon-name>, <tp:taxon-name><tp:taxon-name-part taxon-name-part-type="family">Latindiidae</tp:taxon-name-part></tp:taxon-name>, <tp:taxon-name><tp:taxon-name-part taxon-name-part-type="family">Anacompsidae</tp:taxon-name-part></tp:taxon-name>, <tp:taxon-name><tp:taxon-name-part taxon-name-part-type="family">Atticolidae</tp:taxon-name-part></tp:taxon-name>, <tp:taxon-name><tp:taxon-name-part taxon-name-part-type="family">Attaphilidae</tp:taxon-name-part></tp:taxon-name>; Subordo <tp:taxon-name><tp:taxon-name-part taxon-name-part-type="superfamily">Blaberoidea</tp:taxon-name-part></tp:taxon-name>: Fam. <tp:taxon-name><tp:taxon-name-part taxon-name-part-type="family">Blaberidae</tp:taxon-name-part></tp:taxon-name>.</article-title> In: <person-group><name name-style="western"><surname>Beier</surname><given-names>M</given-names></name></person-group> (<role>Ed.</role>) <issue-title>Orthopterorum Catalogus.</issue-title> <source>Pars 4. Uitgeverij Dr. W. Junk’s-Gravenhage</source>, <fpage>77</fpage>–<lpage>172</lpage>.</mixed-citation></ref><ref id="B12"><mixed-citation xmlns:xlink="http://www.w3.org/1999/xlink" xlink:type="simple">
          <person-group><name name-style="western"><surname>Hanitsch</surname><given-names>R</given-names></name></person-group> (<year>1927</year>) <article-title>On a collection of <tp:taxon-name><tp:taxon-name-part taxon-name-part-type="family">Blattidae</tp:taxon-name-part></tp:taxon-name> from southern Annam.</article-title> <source>Journal of the Siam Society, Natural History Supplement</source> <volume>7</volume>(<issue>1</issue>): <fpage>7</fpage>–<lpage>48</lpage>.</mixed-citation></ref><ref id="B22"><mixed-citation xmlns:xlink="http://www.w3.org/1999/xlink" xlink:type="simple">
          <person-group><name name-style="western"><surname>Princis</surname><given-names>K</given-names></name></person-group> (<year>1950</year>) <article-title>Entomological results from the Swedish Expedition 1934 to Burma and British India, <tp:taxon-name><tp:taxon-name-part taxon-name-part-type="suborder">Blattaria</tp:taxon-name-part></tp:taxon-name>.</article-title> <source>Arkiv för Zoologi</source> <volume>1</volume>: <fpage>203</fpage>–<lpage>222</lpage>.</mixed-citation></ref><ref id="B25"><mixed-citation xmlns:xlink="http://www.w3.org/1999/xlink" xlink:type="simple">
          <person-group><name name-style="western"><surname>Princis</surname><given-names>K</given-names></name></person-group> (<year>1957</year>) <article-title>Revision der Walker’schen und Kirby’schen Blattarientyen im British Museum of Natural History, London.</article-title> <source>Opuscula Entomologica</source> <volume>22</volume>: <fpage>87</fpage>–<lpage>116</lpage>.</mixed-citation></ref><ref id="B28"><mixed-citation xmlns:xlink="http://www.w3.org/1999/xlink" xlink:type="simple">
          <person-group><name name-style="western"><surname>Saussure</surname><given-names>HD</given-names></name></person-group> (<year>1864</year>) <source>Mémoires pour Servir a l’Histoire Naturelle du Mexique des Antilles et des États-Unis. Vol. 4.</source> <publisher-name>Orthoptères de l’Amérique Moyenne</publisher-name>, <publisher-loc>Geneva</publisher-loc>, <size units="page">279 pp</size>.</mixed-citation></ref></ref-list></tp:taxon-treatment>
