# Supplementary material for: Revision of Eucorydia Hebard, 1929 from China, with notes on the genus and species worldwide (Blattodea, Corydioidea, Corydiidae)
Source: Zookeys. 2017 Oct 18;(709):17–56. doi: 10.3897/zookeys.709.14755 (PMC5704181; doi:10.3897/zookeys.709.14755)
Supplement: XML Treatment for Eucorydia maxwelli [file zookeys.709.14755-treatment19.xml]

<!DOCTYPE tp:taxon-treatment
  PUBLIC "-//TaxonX//DTD Taxonomic Treatment Publishing DTD v0 20100105//EN" "tax-treatment-NSO.dtd">
<tp:taxon-treatment xmlns:tp="http://www.plazi.org/taxpub"><tp:treatment-meta><kwd-group><label>Taxon classification</label><kwd><named-content xmlns:xlink="http://www.w3.org/1999/xlink" content-type="kingdom">Animalia</named-content></kwd><kwd><named-content xmlns:xlink="http://www.w3.org/1999/xlink" content-type="order">Blattodea</named-content></kwd><kwd><named-content xmlns:xlink="http://www.w3.org/1999/xlink" content-type="family">Corydiidae</named-content></kwd></kwd-group><mixed-citation publication-type="journal"><person-group><name><surname>Qiu</surname><given-names>Lu</given-names></name><name><surname>Che</surname><given-names>Yan-Li</given-names></name><name><surname>Wang</surname><given-names>Zong-Qing</given-names></name></person-group><article-title>Revision of <italic><tp:taxon-name><tp:taxon-name-part taxon-name-part-type="genus" reg="Eucorydia">Eucorydia</tp:taxon-name-part></tp:taxon-name></italic> Hebard, 1929 from China, with notes on the genus and species worldwide (<tp:taxon-name><tp:taxon-name-part taxon-name-part-type="order">Blattodea</tp:taxon-name-part></tp:taxon-name>, <tp:taxon-name><tp:taxon-name-part taxon-name-part-type="superfamily">Corydioidea</tp:taxon-name-part></tp:taxon-name>, <tp:taxon-name><tp:taxon-name-part taxon-name-part-type="family">Corydiidae</tp:taxon-name-part></tp:taxon-name>)</article-title><source>Zookeys</source><day>18</day><month>10</month><year>2017</year><volume>2017</volume><issue>709</issue><fpage>17</fpage><lpage>56</lpage><pub-id pub-id-type="doi">10.3897/zookeys.709.14755</pub-id></mixed-citation></tp:treatment-meta><tp:nomenclature><tp:taxon-name>
              <tp:taxon-name-part taxon-name-part-type="genus" reg="Eucorydia">Eucorydia</tp:taxon-name-part>
              <tp:taxon-name-part taxon-name-part-type="species" reg="maxwelli">maxwelli</tp:taxon-name-part>
            </tp:taxon-name><tp:taxon-authority>(Hanitsch, 1915)</tp:taxon-authority><tp:taxon-status xmlns:xlink="http://www.w3.org/1999/xlink" xlink:type="simple">stat. rev.</tp:taxon-status><xref ref-type="fig" rid="F13">Fig. 13H–K</xref><tp:nomenclature-citation-list><tp:nomenclature-citation><tp:taxon-name>
                  <tp:taxon-name-part taxon-name-part-type="genus" reg="Corydia">Corydia</tp:taxon-name-part> <tp:taxon-name-part taxon-name-part-type="species" reg="maxwelli">maxwelli</tp:taxon-name-part></tp:taxon-name><comment>Hanitsch, 1915: 126 (2 males respectively from Maxwell’s Hill, Perak and Lingga Mt., Sarawak; 2 females from Bukit Kutu, Selangor); <xref ref-type="bibr" rid="B11">Hanitsch 1923</xref>: 466.</comment></tp:nomenclature-citation><tp:nomenclature-citation><tp:taxon-name>
                  <tp:taxon-name-part taxon-name-part-type="genus" reg="Eucorydia">Eucorydia</tp:taxon-name-part> <tp:taxon-name-part taxon-name-part-type="species" reg="maxwelli">maxwelli</tp:taxon-name-part></tp:taxon-name><comment>: <xref ref-type="bibr" rid="B15">Hebard 1929</xref>: 14.</comment></tp:nomenclature-citation><tp:nomenclature-citation><tp:taxon-name>
                  <tp:taxon-name-part taxon-name-part-type="genus" reg="Eucorydia">Eucorydia</tp:taxon-name-part> <tp:taxon-name-part taxon-name-part-type="species" reg="westwoodi">westwoodi</tp:taxon-name-part></tp:taxon-name><comment>: <xref ref-type="bibr" rid="B14">Hanitsch 1932</xref>: 80 (1 male from Siboga, Sumatra); <xref ref-type="bibr" rid="B4">Bruijning 1948</xref>: 149; <xref ref-type="bibr" rid="B26">Princis 1963</xref>: 83.</comment></tp:nomenclature-citation></tp:nomenclature-citation-list></tp:nomenclature><tp:treatment-sec sec-type="type material" id="SECID0EK4DI"><title>Type material examined.</title><p>
              <bold>TYPE</bold> of <italic><tp:taxon-name><tp:taxon-name-part taxon-name-part-type="genus" reg="Corydia">Corydia</tp:taxon-name-part> <tp:taxon-name-part taxon-name-part-type="species" reg="maxwelli">maxwelli</tp:taxon-name-part></tp:taxon-name></italic>, female (<named-content xmlns:xlink="http://www.w3.org/1999/xlink" content-type="dwc:institutional_code" xlink:type="simple">OUM</named-content>, TYPE ORTH 251), two identical labels: “April 1915./ SELANGOR, F. M. S., 3457 ft, 35 m N. N. <tp:taxon-name><tp:taxon-name-part taxon-name-part-type="genus" reg="Eucorydia">E.</tp:taxon-name-part></tp:taxon-name> of Kuala Lumpur, Bukit Kutu./ R. Hanitsch.”; “Bukit Kutu/ Selangor/ April 1915/ 3457”; “♀ TYPE/ HANITSCH./ <italic><tp:taxon-name><tp:taxon-name-part taxon-name-part-type="genus" reg="Corydia">Corydia</tp:taxon-name-part> <tp:taxon-name-part taxon-name-part-type="species" reg="maxwelli">maxwelli</tp:taxon-name-part></tp:taxon-name></italic> (handwritten)/ J.S.B., R.A.S./ No. 69. p 126, pl.ii, fig.10.1915.”; “<italic>Corydia maxwelli</italic>, Han: (handwritten)”; “<italic>Eucorydia westwoodi</italic> Princis, 1963 (handwritten)”; “TYPE ORTH: 251/ <italic><tp:taxon-name><tp:taxon-name-part taxon-name-part-type="genus" reg="Corydia">Corydia</tp:taxon-name-part> <tp:taxon-name-part taxon-name-part-type="species" reg="maxwelli">maxwelli</tp:taxon-name-part></tp:taxon-name></italic> Hanitsch/ HOPE DEPT. OXFORD”.</p></tp:treatment-sec><tp:treatment-sec sec-type="diagnosis" id="SECID0EU6DI"><title>Diagnosis.</title><p>This species may show sexual dimorphism. Male overall length about 11.0 mm (including tegmina); head orange, pronotum black; tegmina orange, each tegmen with a round black spot in the center, and with apex blackish; coxae, femora and abdomen orange, tibiae, tarsi and cerci black. Female overall length about 11.0 mm; head, pronotum, legs and cerci black, tegmina orange; lateral of tegmen with a stripe occupying the entire half of basal margin, and curved inward near the median, the curved part slightly enlarged and quadrate, the entire anal areas are encircled by the two stripes, apex of tegmina blackish; abdomen black, lateral margins orange.</p></tp:treatment-sec><tp:treatment-sec sec-type="remarks" id="SECID0EZ6DI"><title>Remarks.</title><p>
              <xref ref-type="bibr" rid="B10">Hanitsch (1915)</xref> described <italic><tp:taxon-name><tp:taxon-name-part taxon-name-part-type="genus" reg="Corydia">Corydia</tp:taxon-name-part> <tp:taxon-name-part taxon-name-part-type="species" reg="maxwelli">maxwelli</tp:taxon-name-part></tp:taxon-name></italic> from southeast Asia. He realized this species showed sexual dimorphism, and later synonymized it under <italic><tp:taxon-name><tp:taxon-name-part taxon-name-part-type="genus" reg="Eucorydia">E.</tp:taxon-name-part> <tp:taxon-name-part taxon-name-part-type="species" reg="westwoodi">westwoodi</tp:taxon-name-part></tp:taxon-name></italic> (Hanitsch, 1932) based on the female tegmina pattern. However, this was in error: <italic><tp:taxon-name><tp:taxon-name-part taxon-name-part-type="genus" reg="Eucorydia">E.</tp:taxon-name-part> <tp:taxon-name-part taxon-name-part-type="species" reg="westwoodi">westwoodi</tp:taxon-name-part></tp:taxon-name></italic> indeed is similar to <italic><tp:taxon-name><tp:taxon-name-part taxon-name-part-type="genus" reg="Eucorydia">E.</tp:taxon-name-part> <tp:taxon-name-part taxon-name-part-type="species" reg="maxwelli">maxwelli</tp:taxon-name-part></tp:taxon-name></italic> by the lateral blackish strips and the blackish apex on tegmina; but the former had an additional large oval spot near the anal area, while the later lacks a spot near the anal area. In addition, <italic><tp:taxon-name><tp:taxon-name-part taxon-name-part-type="genus" reg="Eucorydia">E.</tp:taxon-name-part> <tp:taxon-name-part taxon-name-part-type="species" reg="westwoodi">westwoodi</tp:taxon-name-part></tp:taxon-name></italic> is distributed in North India and Nepal, while <italic><tp:taxon-name><tp:taxon-name-part taxon-name-part-type="genus" reg="Eucorydia">E.</tp:taxon-name-part> <tp:taxon-name-part taxon-name-part-type="species" reg="maxwelli">maxwelli</tp:taxon-name-part></tp:taxon-name></italic> is in southeast Asia. Since the two species are geographically disjunct we believe they are unlikely to be the same species, and we suggest restoring the status of <italic><tp:taxon-name><tp:taxon-name-part taxon-name-part-type="genus" reg="Eucorydia">E.</tp:taxon-name-part> <tp:taxon-name-part taxon-name-part-type="species" reg="maxwelli">maxwelli</tp:taxon-name-part></tp:taxon-name></italic>.</p><p>The sexual dimorphism of this species is unusual in <italic><tp:taxon-name><tp:taxon-name-part taxon-name-part-type="genus" reg="Eucorydia">Eucorydia</tp:taxon-name-part></tp:taxon-name></italic>. Other <italic><tp:taxon-name><tp:taxon-name-part taxon-name-part-type="genus" reg="Eucorydia">Eucorydia</tp:taxon-name-part></tp:taxon-name></italic> species show weak sexual dimorphism; the female generally resembles the male, but with shorter tegmina and wings. <xref ref-type="bibr" rid="B10">Hanitsch (1915)</xref> at first has stated that the female he described may be another species. Later, he correctly treated it as sexual dimorphism and synonymized <italic><tp:taxon-name><tp:taxon-name-part taxon-name-part-type="genus" reg="Corydia">C.</tp:taxon-name-part> <tp:taxon-name-part taxon-name-part-type="species" reg="maxwelli">maxwelli</tp:taxon-name-part></tp:taxon-name></italic> under <italic><tp:taxon-name><tp:taxon-name-part taxon-name-part-type="genus" reg="Eucorydia">E.</tp:taxon-name-part> <tp:taxon-name-part taxon-name-part-type="species" reg="westwoodi">westwoodi</tp:taxon-name-part></tp:taxon-name></italic> (Hanitsch, 1932), but without convincing reasons. According to the collection data in <xref ref-type="bibr" rid="B10">Hanitsch (1915)</xref>, the males and females are not from the same place, which could lead to false pairing. We consider the female more likely to be a separate species.</p></tp:treatment-sec><tp:treatment-sec sec-type="distribution" id="SECID0E6DAK"><title>Distribution.</title><p>Malay Peninsula; Sumatra and Borneo.</p></tp:treatment-sec><tp:treatment-sec><!--Section generated to contain objects referenced in tp:taxon-treatment.--><fig id="F13" position="float" orientation="portrait"><label>Figure 13.</label><caption><p>
                  <bold>A–K</bold> <italic><tp:taxon-name><tp:taxon-name-part taxon-name-part-type="genus" reg="Eucorydia">Eucorydia</tp:taxon-name-part></tp:taxon-name></italic> species outside China <bold>A–G</bold> <italic><tp:taxon-name><tp:taxon-name-part taxon-name-part-type="genus" reg="Eucorydia">E.</tp:taxon-name-part> <tp:taxon-name-part taxon-name-part-type="species" reg="plagiata">plagiata</tp:taxon-name-part></tp:taxon-name></italic>: <bold>A–C</bold> holotype of <italic><tp:taxon-name><tp:taxon-name-part taxon-name-part-type="genus" reg="Corydia">Corydia</tp:taxon-name-part> <tp:taxon-name-part taxon-name-part-type="species" reg="ornata">ornata</tp:taxon-name-part></tp:taxon-name></italic>, male [A–C photographed by Peter Schwendinger, copyright Museum of Natural History, Geneva, Switzerland (<named-content xmlns:xlink="http://www.w3.org/1999/xlink" content-type="dwc:institutional_code" xlink:type="simple">GMNH</named-content>)] <bold>D–F</bold> lectotype of <italic><tp:taxon-name><tp:taxon-name-part taxon-name-part-type="genus" reg="Corydia">Corydia</tp:taxon-name-part> <tp:taxon-name-part taxon-name-part-type="species" reg="plagiata">plagiata</tp:taxon-name-part></tp:taxon-name></italic>, female [D–F photographed by Zong-Qing Wang, copyright by The Natural History Museum, United Kingdom (<named-content xmlns:xlink="http://www.w3.org/1999/xlink" content-type="dwc:institutional_code" xlink:type="simple">NHM</named-content>)] <bold>G</bold> original figure of <italic><tp:taxon-name><tp:taxon-name-part taxon-name-part-type="genus" reg="Corydia">Corydia</tp:taxon-name-part> <tp:taxon-name-part taxon-name-part-type="species" reg="elegans">elegans</tp:taxon-name-part></tp:taxon-name></italic> in Brunner von Wattenwyl (1893) <bold>H–K</bold> <italic><tp:taxon-name><tp:taxon-name-part taxon-name-part-type="genus" reg="Eucorydia">E.</tp:taxon-name-part> <tp:taxon-name-part taxon-name-part-type="species" reg="maxwelli">maxwelli</tp:taxon-name-part></tp:taxon-name></italic>: <bold>H–J</bold> type of <italic><tp:taxon-name><tp:taxon-name-part taxon-name-part-type="genus" reg="Corydia">Corydia</tp:taxon-name-part> <tp:taxon-name-part taxon-name-part-type="species" reg="maxwelli">maxwelli</tp:taxon-name-part></tp:taxon-name></italic>, female <bold>K</bold> original figure of male <italic><tp:taxon-name><tp:taxon-name-part taxon-name-part-type="genus" reg="Corydia">Corydia</tp:taxon-name-part> <tp:taxon-name-part taxon-name-part-type="species" reg="maxwelli">maxwelli</tp:taxon-name-part></tp:taxon-name></italic> in <xref ref-type="bibr" rid="B10">Hanitsch (1915)</xref> [<bold>H–J</bold> photographed by Katherine Child and provided by Amoret Spooner, copyright Oxford University Museum of Natural History, Oxford (<named-content xmlns:xlink="http://www.w3.org/1999/xlink" content-type="dwc:institutional_code" xlink:type="simple">OUM</named-content>)]. Scale bars 10 mm.</p></caption><graphic xmlns:xlink="http://www.w3.org/1999/xlink" xlink:href="zookeys-709-017-g013.jpg" id="oo_162545.jpg" position="float" orientation="portrait" xlink:type="simple"/></fig></tp:treatment-sec><ref-list><ref id="B10"><mixed-citation xmlns:xlink="http://www.w3.org/1999/xlink" xlink:type="simple">
          <person-group><name name-style="western"><surname>Hanitsch</surname><given-names>R</given-names></name></person-group> (<year>1915</year>) <article-title>Malayan Blattidæ.</article-title> <source>Journal Straits Branch Royal Asiatic Society</source> <volume>69</volume>: <fpage>17</fpage>–<lpage>178</lpage>.</mixed-citation></ref><ref id="B11"><mixed-citation xmlns:xlink="http://www.w3.org/1999/xlink" xlink:type="simple">
          <person-group><name name-style="western"><surname>Hanitsch</surname><given-names>R</given-names></name></person-group> (<year>1923</year>) <article-title>Malayan <tp:taxon-name><tp:taxon-name-part taxon-name-part-type="family">Blattidae</tp:taxon-name-part></tp:taxon-name>. Part II.</article-title> <source>Journal Straits Branch Royal Asiatic Society</source> <volume>1</volume>: <fpage>395</fpage>–<lpage>474</lpage>.</mixed-citation></ref><ref id="B15"><mixed-citation xmlns:xlink="http://www.w3.org/1999/xlink" xlink:type="simple">
          <person-group><name name-style="western"><surname>Hebard</surname><given-names>M</given-names></name></person-group> (<year>1929</year>) <article-title>Studies in Malayan <tp:taxon-name><tp:taxon-name-part taxon-name-part-type="family">Blattidae</tp:taxon-name-part></tp:taxon-name> (<tp:taxon-name><tp:taxon-name-part taxon-name-part-type="order">Orthoptera</tp:taxon-name-part></tp:taxon-name>).</article-title> <source>Proceedings of the Academy of Natural Sciences of Philadelphia</source> <volume>81</volume>: <fpage>1</fpage>–<lpage>109</lpage>.</mixed-citation></ref><ref id="B14"><mixed-citation xmlns:xlink="http://www.w3.org/1999/xlink" xlink:type="simple">
          <person-group><name name-style="western"><surname>Hanitsch</surname><given-names>R</given-names></name></person-group> (<year>1932</year>) <article-title>Beccari and Modigliani’s collection of Sumatran <tp:taxon-name><tp:taxon-name-part taxon-name-part-type="family">Blattidae</tp:taxon-name-part></tp:taxon-name> in the museo civico, Genoa.</article-title> <source>Annali del Museo Civico di Storia Naturale di Genova</source> <volume>36</volume>: <fpage>48</fpage>–<lpage>92</lpage>.</mixed-citation></ref><ref id="B4"><mixed-citation xmlns:xlink="http://www.w3.org/1999/xlink" xlink:type="simple">
          <person-group><name name-style="western"><surname>Bruijning</surname><given-names>CFA</given-names></name></person-group> (<year>1948</year>) <article-title>Studies on Malayan <tp:taxon-name><tp:taxon-name-part taxon-name-part-type="family">Blattidae</tp:taxon-name-part></tp:taxon-name>.</article-title> <source>Zoologische Mededelingen</source> <volume>29</volume>: <fpage>1</fpage>–<lpage>174</lpage>.</mixed-citation></ref><ref id="B26"><mixed-citation xmlns:xlink="http://www.w3.org/1999/xlink" xlink:type="simple">
          <person-group><name name-style="western"><surname>Princis</surname><given-names>K</given-names></name></person-group> (<year>1963</year>) <article-title><tp:taxon-name><tp:taxon-name-part taxon-name-part-type="order">Blattariae</tp:taxon-name-part></tp:taxon-name>: Suborde <tp:taxon-name><tp:taxon-name-part taxon-name-part-type="superfamily">Polyphagoidea</tp:taxon-name-part></tp:taxon-name>: Fam.: <tp:taxon-name><tp:taxon-name-part taxon-name-part-type="family">Homoeogamiidae</tp:taxon-name-part></tp:taxon-name>, <tp:taxon-name><tp:taxon-name-part taxon-name-part-type="family">Euthyrrhaphidae</tp:taxon-name-part></tp:taxon-name>, <tp:taxon-name><tp:taxon-name-part taxon-name-part-type="family">Latindiidae</tp:taxon-name-part></tp:taxon-name>, <tp:taxon-name><tp:taxon-name-part taxon-name-part-type="family">Anacompsidae</tp:taxon-name-part></tp:taxon-name>, <tp:taxon-name><tp:taxon-name-part taxon-name-part-type="family">Atticolidae</tp:taxon-name-part></tp:taxon-name>, <tp:taxon-name><tp:taxon-name-part taxon-name-part-type="family">Attaphilidae</tp:taxon-name-part></tp:taxon-name>; Subordo <tp:taxon-name><tp:taxon-name-part taxon-name-part-type="superfamily">Blaberoidea</tp:taxon-name-part></tp:taxon-name>: Fam. <tp:taxon-name><tp:taxon-name-part taxon-name-part-type="family">Blaberidae</tp:taxon-name-part></tp:taxon-name>.</article-title> In: <person-group><name name-style="western"><surname>Beier</surname><given-names>M</given-names></name></person-group> (<role>Ed.</role>) <issue-title>Orthopterorum Catalogus.</issue-title> <source>Pars 4. Uitgeverij Dr. W. Junk’s-Gravenhage</source>, <fpage>77</fpage>–<lpage>172</lpage>.</mixed-citation></ref></ref-list></tp:taxon-treatment>
