# Supplementary material for: Revision of Eucorydia Hebard, 1929 from China, with notes on the genus and species worldwide (Blattodea, Corydioidea, Corydiidae)
Source: Zookeys. 2017 Oct 18;(709):17–56. doi: 10.3897/zookeys.709.14755 (PMC5704181; doi:10.3897/zookeys.709.14755)
Supplement: XML Treatment for Eucorydia yasumatsui [file zookeys.709.14755-treatment20.xml]

<!DOCTYPE tp:taxon-treatment
  PUBLIC "-//TaxonX//DTD Taxonomic Treatment Publishing DTD v0 20100105//EN" "tax-treatment-NSO.dtd">
<tp:taxon-treatment xmlns:tp="http://www.plazi.org/taxpub"><tp:treatment-meta><kwd-group><label>Taxon classification</label><kwd><named-content xmlns:xlink="http://www.w3.org/1999/xlink" content-type="kingdom">Animalia</named-content></kwd><kwd><named-content xmlns:xlink="http://www.w3.org/1999/xlink" content-type="order">Blattodea</named-content></kwd><kwd><named-content xmlns:xlink="http://www.w3.org/1999/xlink" content-type="family">Corydiidae</named-content></kwd></kwd-group><mixed-citation publication-type="journal"><person-group><name><surname>Qiu</surname><given-names>Lu</given-names></name><name><surname>Che</surname><given-names>Yan-Li</given-names></name><name><surname>Wang</surname><given-names>Zong-Qing</given-names></name></person-group><article-title>Revision of <italic><tp:taxon-name><tp:taxon-name-part taxon-name-part-type="genus" reg="Eucorydia">Eucorydia</tp:taxon-name-part></tp:taxon-name></italic> Hebard, 1929 from China, with notes on the genus and species worldwide (<tp:taxon-name><tp:taxon-name-part taxon-name-part-type="order">Blattodea</tp:taxon-name-part></tp:taxon-name>, <tp:taxon-name><tp:taxon-name-part taxon-name-part-type="superfamily">Corydioidea</tp:taxon-name-part></tp:taxon-name>, <tp:taxon-name><tp:taxon-name-part taxon-name-part-type="family">Corydiidae</tp:taxon-name-part></tp:taxon-name>)</article-title><source>Zookeys</source><day>18</day><month>10</month><year>2017</year><volume>2017</volume><issue>709</issue><fpage>17</fpage><lpage>56</lpage><pub-id pub-id-type="doi">10.3897/zookeys.709.14755</pub-id></mixed-citation></tp:treatment-meta><tp:nomenclature><tp:taxon-name>
              <tp:taxon-name-part taxon-name-part-type="genus" reg="Eucorydia">Eucorydia</tp:taxon-name-part>
              <tp:taxon-name-part taxon-name-part-type="species" reg="yasumatsui">yasumatsui</tp:taxon-name-part>
            </tp:taxon-name><tp:taxon-authority>Asahina, 1971</tp:taxon-authority><tp:nomenclature-citation-list><tp:nomenclature-citation><tp:taxon-name>
                  <tp:taxon-name-part taxon-name-part-type="genus" reg="Eucorydia">Eucorydia</tp:taxon-name-part> <tp:taxon-name-part taxon-name-part-type="species" reg="yasumatsui">yasumatsui</tp:taxon-name-part></tp:taxon-name><comment>Asahina, 1971: 256 (♂ holotype, “Omotodake, Ishigaki Island”, 2♂♂ paratypes and 1 nymph, “Iriomoto Island”), figs 1–2, 9; <xref ref-type="bibr" rid="B2">Asahina 1991</xref>: 55, fig. 35, Plate 3, fig. 10, holotype, one paratype and one nymph; <xref ref-type="bibr" rid="B8">Fujita and Machida 2014</xref>: 193.</comment></tp:nomenclature-citation></tp:nomenclature-citation-list></tp:nomenclature><tp:treatment-sec sec-type="material" id="SECID0E1FAK"><title>Material examined.</title><p>None.</p></tp:treatment-sec><tp:treatment-sec sec-type="diagnosis" id="SECID0E6FAK"><title>Diagnosis.</title><p>Male: small, body length 10.0 mm, tegmen length 10.0-11.0 mm (<xref ref-type="bibr" rid="B1">Asahina 1971</xref>); pronotum and tegmina unicolored, metallic blue, legs black, abdomen brownish black but with lateral margins yellow. Female is slightly larger than male, abdomen blackish brown, lateral margins yellow, or abdomen yellow, apex slightly brownish (see <xref ref-type="bibr" rid="B8">Fujita and Machida 2014</xref>).</p></tp:treatment-sec><tp:treatment-sec sec-type="remarks" id="SECID0ENGAK"><title>Remarks.</title><p>To date, this is the only <italic><tp:taxon-name><tp:taxon-name-part taxon-name-part-type="genus" reg="Eucorydia">Eucorydia</tp:taxon-name-part></tp:taxon-name></italic> species recorded in Japan. However, <xref ref-type="bibr" rid="B39">Sakamaki and Tsuda (2006)</xref> also recorded one unknown species from Uji Island. That species superficially resembles the <italic><tp:taxon-name><tp:taxon-name-part taxon-name-part-type="genus" reg="Eucorydia"/><tp:taxon-name-part taxon-name-part-type="species" reg="purpuralis">purpuralis</tp:taxon-name-part></tp:taxon-name></italic> population of <italic><tp:taxon-name><tp:taxon-name-part taxon-name-part-type="genus" reg="Eucorydia">E.</tp:taxon-name-part> <tp:taxon-name-part taxon-name-part-type="species" reg="dasytoides">dasytoides</tp:taxon-name-part></tp:taxon-name></italic> but whether it is a new species is still undetermined.</p></tp:treatment-sec><tp:treatment-sec sec-type="distribution" id="SECID0ETHAK"><title>Distribution.</title><p>Japan: Ishigaki Island and Iriomoto Island.</p></tp:treatment-sec><ref-list><ref id="B2"><mixed-citation xmlns:xlink="http://www.w3.org/1999/xlink" xlink:type="simple">
          <person-group><name name-style="western"><surname>Asahina</surname><given-names>S</given-names></name></person-group> (<year>1991</year>) <tp:taxon-name><tp:taxon-name-part taxon-name-part-type="suborder">Blattaria</tp:taxon-name-part></tp:taxon-name> of Japan. Nakayama-Shoten. Tokyo, 253 pp.</mixed-citation></ref><ref id="B8"><mixed-citation xmlns:xlink="http://www.w3.org/1999/xlink" xlink:type="simple">
          <person-group><name name-style="western"><surname>Fujita</surname><given-names>M</given-names></name><name name-style="western"><surname>Machida</surname><given-names>R</given-names></name></person-group> (<year>2014</year>) <article-title>Reproductive biology and postembryonic development of a polyphagid cockroach <tp:taxon-name><tp:taxon-name-part taxon-name-part-type="genus">Eucorydia</tp:taxon-name-part> <tp:taxon-name-part taxon-name-part-type="species">yasumatsui</tp:taxon-name-part></tp:taxon-name> Asahina (<tp:taxon-name><tp:taxon-name-part taxon-name-part-type="order">Blattodea</tp:taxon-name-part></tp:taxon-name>: <tp:taxon-name><tp:taxon-name-part taxon-name-part-type="family">Polyphagidae</tp:taxon-name-part></tp:taxon-name>).</article-title> <source>Arthropod Systematics &amp; Phylogeny</source> <volume>72</volume>(<issue>2</issue>): <fpage>193</fpage>–<lpage>211</lpage>.</mixed-citation></ref><ref id="B1"><mixed-citation xmlns:xlink="http://www.w3.org/1999/xlink" xlink:type="simple">
          <person-group><name name-style="western"><surname>Asahina</surname><given-names>S</given-names></name></person-group> (<year>1971</year>) <article-title>Notes on the cockroaches of the genus <tp:taxon-name><tp:taxon-name-part taxon-name-part-type="genus">Eucorydia</tp:taxon-name-part></tp:taxon-name> from the Ryukyus, Taiwan, Thailand and Nepal.</article-title> <source>Kontyû</source> <volume>39</volume>(<issue>3</issue>): <fpage>256</fpage>–<lpage>262</lpage>.</mixed-citation></ref><ref id="B39"><mixed-citation xmlns:xlink="http://www.w3.org/1999/xlink" xlink:type="simple">
          <person-group><name name-style="western"><surname>Sakamaki</surname><given-names>Y</given-names></name><name name-style="western"><surname>Tsuda</surname><given-names>K</given-names></name></person-group> (<year>2006</year>) <article-title>Insect faunal survey of Uji Islands, Kagoshima Japan: faunal association between mainland of Kagoshima and Nansei Islands.</article-title> <source>Occasional papers</source> <volume>46</volume>: <fpage>72</fpage>–<lpage>81</lpage>.</mixed-citation></ref></ref-list></tp:taxon-treatment>
