# Supplementary material for: Revision of Eucorydia Hebard, 1929 from China, with notes on the genus and species worldwide (Blattodea, Corydioidea, Corydiidae)
Source: Zookeys. 2017 Oct 18;(709):17–56. doi: 10.3897/zookeys.709.14755 (PMC5704181; doi:10.3897/zookeys.709.14755)
Supplement: XML Treatment for Eucorydia [file zookeys.709.14755-treatment21.xml]

<!DOCTYPE tp:taxon-treatment
  PUBLIC "-//TaxonX//DTD Taxonomic Treatment Publishing DTD v0 20100105//EN" "tax-treatment-NSO.dtd">
<tp:taxon-treatment xmlns:tp="http://www.plazi.org/taxpub"><tp:treatment-meta><kwd-group><label>Taxon classification</label><kwd><named-content xmlns:xlink="http://www.w3.org/1999/xlink" content-type="kingdom">Animalia</named-content></kwd><kwd><named-content xmlns:xlink="http://www.w3.org/1999/xlink" content-type="order">Blattodea</named-content></kwd><kwd><named-content xmlns:xlink="http://www.w3.org/1999/xlink" content-type="family">Corydiidae</named-content></kwd></kwd-group><mixed-citation publication-type="journal"><person-group><name><surname>Qiu</surname><given-names>Lu</given-names></name><name><surname>Che</surname><given-names>Yan-Li</given-names></name><name><surname>Wang</surname><given-names>Zong-Qing</given-names></name></person-group><article-title>Revision of <italic><tp:taxon-name><tp:taxon-name-part taxon-name-part-type="genus" reg="Eucorydia">Eucorydia</tp:taxon-name-part></tp:taxon-name></italic> Hebard, 1929 from China, with notes on the genus and species worldwide (<tp:taxon-name><tp:taxon-name-part taxon-name-part-type="order">Blattodea</tp:taxon-name-part></tp:taxon-name>, <tp:taxon-name><tp:taxon-name-part taxon-name-part-type="superfamily">Corydioidea</tp:taxon-name-part></tp:taxon-name>, <tp:taxon-name><tp:taxon-name-part taxon-name-part-type="family">Corydiidae</tp:taxon-name-part></tp:taxon-name>)</article-title><source>Zookeys</source><day>18</day><month>10</month><year>2017</year><volume>2017</volume><issue>709</issue><fpage>17</fpage><lpage>56</lpage><pub-id pub-id-type="doi">10.3897/zookeys.709.14755</pub-id></mixed-citation></tp:treatment-meta><tp:nomenclature><tp:taxon-name>
              <tp:taxon-name-part taxon-name-part-type="genus" reg="Eucorydia">Eucorydia</tp:taxon-name-part>
            </tp:taxon-name><tp:taxon-authority>sp. 1</tp:taxon-authority><tp:nomenclature-citation-list><tp:nomenclature-citation><tp:taxon-name>
                  <tp:taxon-name-part taxon-name-part-type="genus" reg="Eucorydia">Eucorydia</tp:taxon-name-part> <tp:taxon-name-part taxon-name-part-type="species" reg="aenea">aenea</tp:taxon-name-part></tp:taxon-name><comment>: <xref ref-type="bibr" rid="B1">Asahina 1971</xref>: 258, (1 male and 1 female, “Doi Pui, 1685m, N. Thailand”) (misidentification).</comment></tp:nomenclature-citation></tp:nomenclature-citation-list></tp:nomenclature><tp:treatment-sec sec-type="material" id="SECID0EKJAK"><title>Material examined.</title><p>None.</p></tp:treatment-sec><tp:treatment-sec sec-type="remarks" id="SECID0EPJAK"><title>Remarks.</title><p>This species was reported in <xref ref-type="bibr" rid="B1">Asahina (1971)</xref>, where it was misidentified as <italic><tp:taxon-name><tp:taxon-name-part taxon-name-part-type="genus" reg="Eucorydia">E.</tp:taxon-name-part> <tp:taxon-name-part taxon-name-part-type="species" reg="Eucorydia">aenea</tp:taxon-name-part></tp:taxon-name></italic>. According to Asahina, it is characterized as following: male body length 14.5 mm, tegmen length 13.0 mm; female body length 14.0 mm, tegmen length 9.0 mm. Female similar to the male, head shiny black, pronotum metallic blue. Tegmina metallic blue, basal half of the anal areas yellow, median of the tegmina with three large yellow spots, the lateral two on the margins, slightly elongate, the median one transverse. Abdomen orange in dorsal view, terga 1, 7 and 8 black laterally, terga 9, supra-anal plate and cerci black, subgenital plate and styli black.</p><p>After examining the specimens of <italic><tp:taxon-name><tp:taxon-name-part taxon-name-part-type="genus" reg="Eucorydia">E.</tp:taxon-name-part> <tp:taxon-name-part taxon-name-part-type="species" reg="aenea">aenea</tp:taxon-name-part></tp:taxon-name></italic> that Brunner v. W. studied, this species shows a very different tegmina color pattern from <italic><tp:taxon-name><tp:taxon-name-part taxon-name-part-type="genus" reg="Eucorydia">E.</tp:taxon-name-part> <tp:taxon-name-part taxon-name-part-type="species" reg="aenea">aenea</tp:taxon-name-part></tp:taxon-name></italic>. <italic><tp:taxon-name><tp:taxon-name-part taxon-name-part-type="genus" reg="Eucorydia">Eucorydia</tp:taxon-name-part></tp:taxon-name></italic> sp. 1 has more yellow spots on its tegmina (two yellow spots at base and three large yellow spots distributed in the middle), while <italic><tp:taxon-name><tp:taxon-name-part taxon-name-part-type="genus" reg="Eucorydia">E.</tp:taxon-name-part> <tp:taxon-name-part taxon-name-part-type="species" reg="aenea">aenea</tp:taxon-name-part></tp:taxon-name></italic> only has two elongate yellow spots on the tegmina margins. The marking pattern of the tegmina also distinctly differentiates it from other congeners. Thus it is considered an unnamed species, but due to lack of specimens for study, it is simply recorded here for future study.</p></tp:treatment-sec><tp:treatment-sec sec-type="distribution" id="SECID0EOLAK"><title>Distribution.</title><p>Thailand: Chiang Mai (Doi Pui).</p><!--PageBreak--></tp:treatment-sec><ref-list><ref id="B1"><mixed-citation xmlns:xlink="http://www.w3.org/1999/xlink" xlink:type="simple">
          <person-group><name name-style="western"><surname>Asahina</surname><given-names>S</given-names></name></person-group> (<year>1971</year>) <article-title>Notes on the cockroaches of the genus <tp:taxon-name><tp:taxon-name-part taxon-name-part-type="genus">Eucorydia</tp:taxon-name-part></tp:taxon-name> from the Ryukyus, Taiwan, Thailand and Nepal.</article-title> <source>Kontyû</source> <volume>39</volume>(<issue>3</issue>): <fpage>256</fpage>–<lpage>262</lpage>.</mixed-citation></ref></ref-list></tp:taxon-treatment>
